# Supplementary material for: Expression and integrated network analyses revealed functional divergence of NHX-type Na+/H+ exchanger genes in poplar
Source: Sci Rep. 2017 Jun 1;7:2607. doi: 10.1038/s41598-017-02894-8 (PMC5453932; doi:10.1038/s41598-017-02894-8)
Supplement: Supplementary file 1 — Dataset 1 [file 41598_2017_2894_MOESM1_ESM.xls]

## Sheet: Sheet1
List of NHX genes and their coding amino acid sequences identified from A. thaliana, P. trichocarpa, E. grandis, O. sativa, M. truncatula, S. bicolor, B. distachyon, V. vinifera, G. max, Z. mays, and P. patens.
Species		Gene ID	AA	CDS
A. thaliana	AtNHX8	AT1G14660.1	MTSIIGAALPYKSPEKAIASSSYSAENDSSPVDAVIFAGTSLVLGTACRYLFNGTRVPYTVVLLVIGIFLGSLEYGTKHNLGKLGHGIRIWNGINPDLLLAVFLPVLLFESSFSMDVHQIKRCMGQMVLLAGPGVLISTFCLGALIKLTFPYNWDWKTSLLLGGLLGATDPVAVVALLKELGASKKMTTLIDGESLMNDGVSVVVFQLFFKMVMGHNSDWGSIIKFLVQNSFGAVGIGLAFGIASVFWLKFIFNDTVAQITVTLSASYFAYYTAQEWAGVSGILTVMILGMFFAAFARTAFKGDSHQSLHHFWEMAAYIANTLVFMLSGVIIAESVLSGQTISYKGNSWSFLFLLYLYVQLSRCVVVGVLYPLLCRSGYGLDWKESIILTWSGLRGAVS…	ATGACGAGTATAATCGGCGCGGCGTTGCCGTACAAATCACCGGAGAAAGCAATTGCATCTTCTTCGTATTCAGCTGAGAACGATTCGAGTCCTGTTGATGCTGTTATTTTCGCGGGAACTTCGCTGGTTCTCGGCACCGCTTGTAGATATTTGTTTAACGGCACTAGAGTTCCGTACACCGTCGTTCTTCTCGTCATCGGCATTTTTCTCGGATCCCTAGAATATGGAACTAAGCATAACCTTGGGAAGCTCGGCCATGGAATTCGTATCTGGAATGGTATCAACCCTGACCTACTTTTGGCTGTTTTTCTCCCTGTTCTTCTTTTCGAGAGCTCATTCTCCATGGATGTGCACCAGATCAAGAGATGTATGGGACAAATGGTTCTGCTTGCTGGACCT…
	AtNHX5	AT1G54370.1	MEEVMISPVEHDPQGQVKQQQAAGVGILLQIMMLVLSFVLGHVLRRHRFHYLPEASGSLLIGLIVGILANISDTETSIRTWFNFHEEFFFLFLLPPIIFQSGFSLQPKPFFSNFGAIVTFAIIGTFVASVVTGGLVYLGGSMYLMYKLPFVECLMFGALISATDPVTVLSIFQDVGTDVNLYALVFGESVLNDAMAISLYRTMSLVNRQSSSGEHFFMVVIRFFETFAGSMSAGVGVGFTSALLFKYAGLDTENLQNLECCLFVLFPYFSYMLAEGVGLSGIVSILFTGIVMKRYTFSNLSEASQSFVSSFFHLISSLAETFTFIYMGFDIAMEQHSWSHVGFILFSILFIGVARAVNVFGCAYLVNLFRQENQKIPMKHQKALWYSGLRGAMAFALAL…	ATGGAGGAAGTGATGATTTCTCCGGTGGAGCACGACCCTCAGGGCCAGGTTAAGCAGCAGCAAGCGGCCGGCGTTGGTATACTGCTTCAGATTATGATGCTCGTGCTTTCCTTCGTTCTCGGCCATGTCCTCCGCCGTCATCGATTCCACTATCTTCCTGAAGCCAGCGGTTCGCTTCTCATTGGTTTAATCGTCGGTATACTTGCTAATATCTCCGATACTGAGACTAGCATTAGGACGTGGTTTAATTTCCACGAAGAGTTCTTCTTCTTGTTTTTGTTGCCTCCCATCATATTCCAGTCAGGTTTCAGTCTTCAACCTAAACCATTCTTTTCTAACTTTGGAGCCATTGTTACCTTTGCTATCATCGGAACTTTTGTCGCTTCAGTTGTTACTGGT…
	AtNHX6	AT1G79610.1	MSSELQISPAIHDPQGQEKQQQAAGVGILLQIMMLVLSFVLGHVLRRHKFYYLPEASASLLIGLIVGGLANISNTETSIRTWFNFHDEFFFLFLLPPIIFQSGFSLQPKPFFSNFGAIVTFSVLGTFVASMVTGLLVYLGGVMFLMYRLPFVECLMFGSLISATDPVTVLSIFQELGSDVNLYALVFGESVLNDAMAISLYRTMSLVRSHSSGQNFFMVIVRFLETFVGSMSAGVGVGFTSALLFKYAGLDVDNLQNLECCLFVLFPYFSYMLAEGLSLSGIVSILFTGIVMKHYTYSNLSANSQRFVSAFFHLISSLAETFVFIYMGFDIAMEKHSWSHLGFIFFSILFIVIARAANVFGCGYLVNLARPAHRKIPMTHQKALWYSGLRGAMAFALAL…	ATGTCGTCGGAGCTGCAGATTTCGCCGGCGATTCACGACCCGCAAGGTCAAGAGAAGCAGCAGCAAGCCGCCGGAGTCGGGATTTTGCTTCAGATCATGATGCTTGTCCTCTCTTTTGTACTCGGTCATGTCCTTCGCCGTCATAAGTTCTATTATCTACCTGAAGCTAGTGCTTCTCTTCTAATTGGGCTGATCGTTGGTGGTTTAGCGAACATCTCGAACACGGAGACTAGCATAAGGACATGGTTCAATTTCCACGATGAGTTCTTCTTTCTGTTTCTGCTGCCTCCCATCATATTCCAGTCAGGCTTCAGTTTACAACCTAAACCTTTCTTCTCAAACTTTGGAGCCATTGTCACTTTTTCAGTGCTTGGAACTTTTGTAGCTTCCATGGTTACT…
	AtNHX7	AT2G01980.1	MTTVIDATMAYRFLEEATDSSSSSSSSKLESSPVDAVLFVGMSLVLGIASRHLLRGTRVPYTVALLVIGIALGSLEYGAKHNLGKIGHGIRIWNEIDPELLLAVFLPALLFESSFSMEVHQIKRCLGQMVLLAVPGVLISTACLGSLVKVTFPYEWDWKTSLLLGGLLSATDPVAVVALLKELGASKKLSTIIEGESLMNDGTAIVVFQLFLKMAMGQNSDWSSIIKFLLKVALGAVGIGLAFGIASVIWLKFIFNDTVIEITLTIAVSYFAYYTAQEWAGASGVLTVMTLGMFYAAFARTAFKGDSQKSLHHFWEMVAYIANTLIFILSGVVIAEGILDSDKIAYQGNSWRFLFLLYVYIQLSRVVVVGVLYPLLCRFGYGLDWKESIILVWSGLRGA…	ATGACGACTGTAATCGACGCGACGATGGCGTATAGATTTCTGGAGGAAGCGACCGATTCGTCTTCTTCTTCTTCTTCTTCCAAACTAGAATCTAGCCCTGTCGACGCCGTTCTCTTCGTCGGAATGTCTCTGGTACTCGGTATTGCTTCTAGGCACTTGCTTCGTGGAACTAGGGTTCCTTACACTGTCGCTCTTCTCGTTATCGGAATTGCTCTTGGATCTCTCGAATATGGAGCTAAACATAACCTTGGAAAGATCGGCCATGGAATTCGTATCTGGAATGAGATCGATCCAGAACTTCTTTTAGCTGTTTTTCTTCCGGCTCTTCTTTTCGAGAGTTCGTTTTCAATGGAAGTTCACCAAATTAAGAGGTGTCTGGGACAAATGGTGTTACTTGCT…
	AtNHX2	AT3G05030.1	MTMFASLTSKMLSVSTSDHASVVSLNLFVALLCACIVIGHLLEENRWMNESITALLIGLGTGVVILLISRGKNSHLLVFSEDLFFIYLLPPIIFNAGFQVKKKQFFRNFVTIMAFGAIGTVVSCTIISLGAIQFFKKLDIGTFDLGDFLAIGAIFAATDSVCTLQVLNQDETPLLYSLVFGEGVVNDATSVVLFNAIQSFDLTHLNHEAAFQFLGNFFYLFLLSTGLGVATGLISAYVIKKLYFGRHSTDREVALMMLMAYLSYMLAELFALSGILTVFFCGIVMSHYTWHNVTESSRITTKHAFATLSFLAETFIFLYVGMDALDIEKWRFVSDSPGTSVAVSSILMGLVMLGRAAFVFPLSFLSNLAKKHQSEKISIKQQVVIWWAGLMRGAVSMAL…	ATGACAATGTTCGCCTCTTTAACCTCTAAAATGCTATCGGTGTCAACTTCTGATCACGCATCTGTCGTTTCACTTAATCTCTTTGTTGCCCTTCTATGTGCTTGTATCGTCATTGGCCATCTTTTGGAGGAGAATCGATGGATGAACGAATCCATCACTGCTTTATTGATTGGGCTTGGCACTGGTGTCGTCATATTGTTGATTAGTAGAGGGAAAAACTCACATCTCTTGGTCTTTAGTGAAGATCTCTTCTTTATATATCTTTTGCCACCCATAATATTCAATGCAGGGTTTCAAGTAAAAAAGAAGCAGTTTTTCCGAAATTTTGTAACTATTATGGCTTTTGGCGCCATTGGGACCGTAGTTTCTTGCACCATAATATCTCTAGGTGCAATTCAG…
	AtNHX4	AT3G06370.1	MVIGLSTMLEKTEALFASDHASVVSMNLFVALLCACIVLGHLLEETRWMNESITALIIGSCTGIVILLISGGKSSRILVFSEDLFFIYLLPPIIFNAGFQVKKKQFFRNFMTIMLFGAIGTLISFVIISFGAKHLFEKMNIGDLTIADYLAIGAIFSATDSVCTLQVLNQDETPLLYSLVFGEGVVNDATSVVLFNAIQRFDLTNINSAIALEFAGNFFYLFILSTALGVAAGLLSAFVIKKLYIGRHSTDREVALMMLLAYLSYMLAELFHLSSILTVFFCGIVMSHYTWHNVTDKSKVTTKHTFAAMSFLAEIFIFLYVGMDALDIEKWDVVRNSPGQSIGVSSILLGLILLGRAAFVFPLSFLSNLTKSSPDEKIDLKKQVTIWWAGLMRGAVSMA…	ATGGTGATCGGATTAAGCACAATGCTGGAAAAAACAGAGGCTCTTTTCGCTTCTGATCATGCATCGGTCGTCTCCATGAATTTGTTCGTAGCTTTGCTTTGTGCTTGCATCGTGCTTGGTCACTTGCTTGAGGAGACTCGGTGGATGAACGAGTCAATCACTGCTCTTATCATTGGTTCGTGTACTGGGATTGTGATCTTGCTTATAAGTGGAGGCAAAAGCTCAAGGATTCTTGTGTTTAGTGAAGATCTCTTCTTTATTTATCTTCTTCCACCAATTATATTCAACGCAGGGTTTCAGGTTAAGAAGAAGCAATTTTTTCGCAACTTCATGACCATTATGTTATTTGGTGCTATTGGAACTCTCATTTCATTTGTTATCATCTCATTTGGTGCTAAA…
	AtNHX1	AT5G27150.1	MLDSLVSKLPSLSTSDHASVVALNLFVALLCACIVLGHLLEENRWMNESITALLIGLGTGVTILLISKGKSSHLLVFSEDLFFIYLLPPIIFNAGFQVKKKQFFRNFVTIMLFGAVGTIISCTIISLGVTQFFKKLDIGTFDLGDYLAIGAIFAATDSVCTLQVLNQDETPLLYSLVFGEGVVNDATSVVVFNAIQSFDLTHLNHEAAFHLLGNFLYLFLLSTLLGAATGLISAYVIKKLYFGRHSTDREVALMMLMAYLSYMLAELFDLSGILTVFFCGIVMSHYTWHNVTESSRITTKHTFATLSFLAETFIFLYVGMDALDIDKWRSVSDTPGTSIAVSSILMGLVMVGRAAFVFPLSFLSNLAKKNQSEKINFNMQVVIWWSGLMRGAVSMALAY…	ATGTTGGATTCTCTAGTGTCGAAACTGCCTTCGTTATCGACATCTGATCACGCTTCTGTGGTTGCGTTGAATCTCTTTGTTGCACTTCTTTGTGCTTGTATTGTTCTTGGTCATCTTTTGGAAGAGAATAGATGGATGAACGAATCCATCACCGCCTTGTTGATTGGGCTAGGCACTGGTGTTACCATTTTGTTGATTAGTAAAGGAAAAAGCTCGCATCTTCTCGTCTTTAGTGAAGATCTTTTCTTCATATATCTTTTGCCACCCATTATATTCAATGCAGGGTTTCAAGTAAAAAAGAAGCAGTTTTTCCGCAATTTCGTGACTATTATGCTTTTTGGTGCTGTTGGGACTATTATTTCTTGCACAATCATATCTCTAGGTGTAACACAGTTCTTT…
	AtNHX3	AT5G55470.1	MSIGLTEFVTNKLAAEHPQVIPISVFIAILCLCLVIGHLLEENRWVNESITAILVGAASGTVILLISKGKSSHILVFDEELFFIYLLPPIIFNAGFQVKKKKFFHNFLTIMSFGVIGVFISTVIISFGTWWLFPKLGFKGLSARDYLAIGTIFSSTDTVCTLQILHQDETPLLYSLVFGEGVVNDATSVVLFNAVQKIQFESLTGWTALQVFGNFLYLFSTSTLLGIGVGLITSFVLKTLYFGRHSTTRELAIMVLMAYLSYMLAELFSLSGILTVFFCGVLMSHYASYNVTESSRITSRHVFAMLSFIAETFIFLYVGTDALDFTKWKTSSLSFGGTLGVSGVITALVLLGRAAFVFPLSVLTNFMNRHTERNESITFKHQVIIWWAGLMRGAVSIAL…	ATGAGTATCGGATTAACAGAGTTTGTGACGAATAAACTAGCAGCTGAGCATCCTCAGGTGATACCAATCTCAGTGTTCATCGCCATTCTCTGTCTATGTTTAGTTATCGGCCACTTGCTTGAAGAGAATCGATGGGTTAATGAATCTATTACCGCCATTTTAGTAGGAGCAGCATCAGGAACAGTGATCTTACTTATTAGTAAAGGAAAAAGTTCACATATTTTGGTGTTTGATGAAGAACTCTTCTTCATTTACCTTCTTCCTCCAATAATCTTCAATGCTGGGTTCCAAGTTAAGAAAAAGAAGTTTTTTCACAACTTTTTAACCATCATGTCCTTTGGTGTGATTGGAGTTTTCATCTCCACTGTCATTATCTCGTTTGGGACTTGGTGGCTGTTT…
P. trichocarpa	PtNHX1	Potri.005G045100.1	MESYVSSIGSRLQMLTTSDHASVVSMNLFVALLCACIVIGHLLEENRWMNESITALIIGLCTGVVILLISGGKSSHLLVFSEDLFFIYLLPPIIFNAGFQVKKKQFFRNFMTIMLFGAVGTLISCFVISLGAMQFFKKLDIGPLDIGDYLAIGAIFAATDSVCTLQVLNQDETPLLYSLVFGEGVVNDATSVVLFNAIQSFDLTNINAAIAWDFVRNFFYLFLASTLLGVLTGLVSAYIIRRLYFGRHSTDREVALMILMAYLSYMMAELFYLSGILTVFFCGIVMSHYTWHNVTESSRVTTKHAFATLSFVAETFIFLYVGMDALDIEKWRFVSHSPGTSVAVSSILLGLLMVGRAAFVFPLSFLSNLTKKSPNEKISFKQQFIIWWAGLMRGAVSMA…	ATGGAATCTTACGTGAGTTCAATTGGTTCGAGATTGCAAATGTTGACCACATCTGATCACGCTTCTGTGGTCTCTATGAACTTGTTTGTCGCGCTTCTTTGCGCTTGTATTGTTATTGGTCATCTTCTAGAGGAGAATCGGTGGATGAACGAGTCAATCACTGCCCTTATAATTGGTCTGTGTACTGGGGTTGTTATCTTGCTGATTAGTGGAGGAAAAAGTTCGCATCTTTTAGTCTTTAGCGAGGATCTTTTCTTTATATATCTTCTCCCACCTATCATATTTAATGCGGGGTTTCAGGTTAAAAAGAAGCAGTTCTTCCGTAATTTCATGACTATAATGCTATTTGGTGCAGTTGGTACATTAATAAGCTGTTTTGTCATATCACTAGGTGCTATG…
	PtNHX7	Potri.008G140700.1	MGSAIEKGVGLPYRIWESSSSSSAASDEWNPTDTVLFFGLSLLLGIACRHLLRGTRVPYTVALLVVGIALGSLEYGTSHQLGRIGDGIRLWAHIDPDLLLAVFLPALLFESSFSMEVHQIKRCMVQMLLLAVPGVLISTCCLGCALKLIFPYNWSWTTSLLLGGLLSATDPVAVVALLKELGASKKLSTIIEGESLMNDGTAIVVYQLFYRMVLGESFTSGAIIKFLTQVSLGAVGIGIAFGIASVLWLGFIFNDTVIEIALTLAVSYVTYFTAQEGAAVSGVLAVMTLGMFYAAVARTAFKGDGQQSLHHFWEMVAYIANTLIFILSGVVIAEGVLSSGNTFHSHGHTWGYLFLLYIFVQLSRFIVVGALYPFLRYFGYGLDWKEATIVIWSGLRGAV…	ATGGGGAGTGCGATAGAAAAAGGAGTAGGTTTACCGTACAGAATATGGGAGTCCTCTTCTTCTTCATCTGCTGCTTCAGATGAATGGAATCCAACGGACACTGTGCTTTTCTTTGGGTTAAGTCTGCTGCTTGGGATTGCGTGCAGGCATTTGTTGAGAGGCACCCGAGTCCCTTACACTGTTGCTCTTCTCGTCGTCGGCATTGCTCTTGGATCCTTAGAATATGGTACCAGTCATCAACTGGGAAGGATTGGGGATGGAATTCGGCTCTGGGCACATATTGATCCTGACCTTTTACTGGCTGTTTTCCTTCCTGCCCTTCTTTTCGAGAGTTCCTTTTCAATGGAAGTCCACCAAATTAAGAGGTGCATGGTGCAAATGCTTCTACTTGCTGTTCCT…
	PtNHX4	Potri.010G031500.1	MADILWKMGAMLSSDHSSVVPINLFVALLCACIVIGHLLEEQRWMNESITALAVGLCTGVVILLTTGGKSSHLLVFSEDLFFIYLLPPIIFNAGFQVKKKQFFRNFMTIILFGAVGTLISTAIISIGATHFFKKMNISSLRIGDYLAIGAIFSATDSVCTLQVLNQDETPLLYSLVFGEGVVNDATSVVLFHAIQSIDLSHINSSIAAEFLGNFLYLFISSTILGVLTGLLSAYIIKKLYFGRHSTDREVALMILMAYLSYMLAELFYLSAILTVFFCGIVMSHYTWHNVTESSRITTKHAFATWSFVAEIFIFLYVGMDALDIEKWKVVSDSPGTSVMVSSILLGLVLVGRAAFVFPLSFLSNLTKKFPYEKIDIKQQVTIWWAGLMRGAVSMALAYN…	ATGGCAGATATTTTATGGAAAATGGGAGCAATGTTATCGTCTGATCATAGCTCAGTGGTGCCAATAAACCTGTTCGTGGCACTACTTTGTGCGTGTATAGTAATTGGTCATTTACTAGAGGAGCAGCGATGGATGAACGAGTCCATTACTGCACTTGCTGTAGGTTTGTGCACTGGAGTTGTGATTTTGCTAACAACAGGAGGAAAGAGCTCGCATCTCTTAGTTTTCAGCGAAGATTTATTCTTTATTTATCTGCTTCCGCCAATCATCTTTAACGCTGGGTTCCAGGTAAAGAAGAAGCAGTTTTTCCGCAACTTCATGACTATCATTCTGTTTGGCGCAGTCGGTACTCTGATATCCACTGCCATCATTTCAATAGGCGCCACTCACTTTTTCAAG…
	PtNHX8	Potri.010G100900.1	MGSVTEEEGVLLYRVLSSSSSSSASSDEWNPTDTVIFFGLSLGLGIACRHVLRGTRVPYTVALLVIGIALGSLEYGTSHKLGRIGDGIRLWAHIDPDLLLAVFLPALLFESSFSMEVHQIKRCMAQMLLLAGPGVLISTCCLGCALKLIFPYNWNWTTSLLLGGLLSATDPVAVVALLKELGASKKLSTIIEGESLMNDGTAIVVYQLFYRMVLGESFNWVSILKFLTQVSLGAVGIGIAFGIASVLWLGFIFNDTVIEIALTLAVSYIAYFTAQEGAGVSGVLAVMTLGMFYAAVARTAFKGDGQQSLHHFWEMVAYIANTLIFILSGVVIAEGVLSSGNIFHNHGHAWGYLFLLYIFVQLSRFVVVGVLYPFLRYFGYGLDWKEATILIWSGLRGAV…	ATGGGGAGTGTTACAGAAGAAGAGGGAGTTTTACTGTACAGAGTATTGTCGTCGTCGTCTTCCTCGTCAGCTTCTTCGGATGAATGGAATCCAACGGACACTGTGATTTTCTTTGGGTTAAGTTTGGGGCTTGGGATTGCGTGCAGACATGTCTTGCGTGGTACCCGAGTCCCTTACACTGTTGCGCTACTCGTCATCGGCATTGCTCTTGGATCCTTAGAATATGGTACCAGTCATAAACTGGGAAGGATTGGGGACGGAATCAGGCTCTGGGCACATATTGATCCTGACCTTTTATTGGCTGTTTTCCTTCCTGCCCTTCTTTTTGAGAGTTCCTTTTCAATGGAAGTCCACCAAATTAAGAGGTGTATGGCACAAATGCTTCTACTTGCCGGTCCT…
	PtNHX3	Potri.013G026600.1	MLTESFSLKISSNHLTFEMATKISNAAMFGLSPENMSSHEHLPLELDSSFLNTSTIIALCVFFALLCACIIIGHLLEEHRWANESITALLLGLCAGGVVLLVRKGASSHLLKFSEDLFFLYLLPPIIFNAGFQVKKKRFFKNFSTILLFGIFGTVISFCIISLGVFWIFRKIGVESLSLKDHLAIGAIMSATDSVCTLQVLSQDETPFLYSIVFGEGVVNDATSIVLFNSVQTLDFHNIDGLTVLKLIGTFLYLLLTSTALGIAVGLLSAFIIKTLYFGRHSTDREFALMILMAYLSYLLAELLNLSGILTVFFCGIVMSHYTWHNVTESSRITTKHAFATMSFIAETFIFLYVGMDALDIDKWRESKASAGTSAAVSSTLFALVLVGRAAFVFPIANI…	ATGCTAACAGAGTCATTTTCCTTAAAAATTTCTTCAAACCATTTAACCTTCGAAATGGCCACAAAAATCTCGAATGCTGCTATGTTTGGCCTTAGCCCTGAAAACATGTCCTCTCATGAACATTTACCTTTGGAATTAGATTCTTCATTCCTTAATACTAGCACCATAATAGCACTTTGTGTCTTCTTTGCTCTCCTTTGTGCTTGTATCATTATTGGTCACCTTCTTGAAGAGCACCGCTGGGCTAATGAGTCCATCACTGCACTTCTTTTGGGGTTGTGTGCTGGTGGTGTGGTTTTGTTGGTTAGGAAAGGGGCGAGTTCGCATTTATTGAAGTTTAGCGAGGATTTATTCTTCCTTTATTTGCTTCCTCCAATCATTTTCAATGCAGGATTCCAG…
	PtNHX2	Potri.013G031700.1	MEAYMSSIGSKLQMLYTSDHASVVSMNLFVALLCACIVIGHLLEETRWMNESITALTIGVGTGIVILLISGGKSSRLLVFSEDLFFIYLLPPIIFNAGFQVKKKQFFRNFMTIMLFGAVGTLICCAIISIGAMQIFEKMDIGPLDIGDYLAIGAIFAATDSVCTLQVLGQDDTPLLYSLVFGEGVVNDATSVVLFNAIQSFDLTNINAVIAWEFVRNFLYLFLTSTMLGVLTGLVSAYIIKKLYFGRHSTDREVALMILMAYLSYMLAELFYLSGILTVFFCGIVMSHYTWHNVTESSRVTTKHAFATLSFVAEIFIFLYVGMDALDIEKWRFVSDSPGTSVAVSSILLGLVMVGRAAFVFPLSFVSNLSKKSPNEKIGFRQQFIIWWAGLMRGAVSMA…	ATGGAAGCTTATATGAGTTCAATTGGCTCGAAACTGCAAATGTTGTACACATCTGATCATGCCTCTGTGGTCTCTATGAACTTGTTTGTCGCGCTTCTTTGCGCTTGTATTGTAATTGGTCATCTTCTAGAGGAGACTCGGTGGATGAACGAGTCAATCACTGCTCTTACAATTGGTGTAGGTACAGGAATTGTTATCTTGCTGATCAGTGGAGGAAAAAGCTCACGACTTTTAGTCTTTAGCGAGGATCTTTTCTTTATATATCTTCTACCGCCTATCATATTTAATGCCGGGTTTCAGGTGAAAAAGAAGCAATTCTTCCGTAATTTCATGACAATTATGCTATTTGGTGCTGTTGGTACATTAATATGCTGTGCGATCATATCAATAGGAGCTATG…
	PtNHX5	Potri.014G134900.3	MNFGLRMVSEPDQAPIHSITLFVALLCACILIGHLLEKHRWINESITALAIGLCTGTLILLTTQGRSSHILLFDEQLFFIYLLPPIIFNAGFQVKKKQFFRNFMTIMLFGAVGTLISFIIISLGTAQLFKKLDIGFLDTVDYLGLGAIFSATDSVCTLQVLDQEETPLLYSLVFGEGVVNDATSIVLFNAILRFDLSHITSSSAIHLLGNFFYLFGASTALGIAVGLISAYIIKKLYFGRHSTDREVALMILMAYLSYIMAELFNLSGILTVFFCGILMSHYTWHNVSESSRVTTKHAFATMSFISEIFIFLYVGMDALDIEKWKIVSKSPGKSIGVSSILLGLVLVGRAASIFPLSFISNLTKKSQSDKIGFKQQIVIWWAGLMRGAVSMALAYNQFT…	ATGAATTTCGGTTTGAGGATGGTATCGGAACCTGATCAAGCCCCAATCCATTCAATTACCTTGTTTGTGGCACTCCTTTGTGCTTGCATTCTGATTGGTCATCTTCTCGAGAAGCATCGATGGATTAACGAGTCCATTACTGCCCTTGCCATAGGTCTCTGTACTGGCACTTTGATCTTGCTAACTACTCAAGGAAGAAGCTCACACATTTTGTTGTTTGATGAACAACTTTTCTTTATATATCTTCTCCCACCCATCATTTTCAATGCTGGTTTTCAGGTGAAAAAGAAGCAGTTTTTCCGAAACTTTATGACAATTATGCTGTTTGGCGCTGTCGGAACTTTAATTTCCTTTATCATCATATCACTAGGTACAGCGCAGTTATTCAAGAAATTGGAT…
	PtNHX6	Potri.016G000200.1	MSTVVEELMQMQISPAGGGGDSQSHPGKEQQAAGVGILLQIMMLVLSFVLGHVLRRHRFYYLPEASASLLIGLIVGALANISNTETSIRAWFNFHEEFFFLFLLPPIIFQSGFSLSPKPFFSNFGAIVTFSILGTFIASVVTGVLVYLGGLIYLTYRLPFVECLMFGALISATDPVTVLSIFQELGIDTNLYALVFGESVLNDAMAISLYRTMSSLKSHAPGQNFFMVVFRFLETFVGSLSAGVGVGFISALLFKYAGLDIDNLQNLECCLFVLFPYFSYMLAEGLGLTGIVSILFTGIVMKHYTYSNLSENSQRFVSAFFHLISSLAETFVFIYMGFDIAMEQHSWSHVGFIFFSIIFIGVARAANVFSCAYLVNLVRPAPRQIPVKHQKALWYSGLR…	ATGTCGACTGTAGTGGAGGAATTGATGCAAATGCAGATATCACCGGCAGGAGGAGGAGGAGATTCGCAATCGCATCCAGGAAAGGAGCAGCAAGCAGCAGGAGTTGGCATACTCCTCCAGATCATGATGCTCGTCCTCTCCTTCGTCCTTGGTCATGTTCTTCGTCGTCACAGATTCTATTACCTGCCTGAGGCCAGCGCTTCTCTTCTCATTGGTTTAATTGTTGGTGCACTTGCTAACATCTCTAACACTGAAACAAGCATCAGGGCATGGTTTAATTTCCATGAGGAGTTTTTCTTCCTTTTCTTGCTTCCTCCCATCATATTTCAGTCAGGATTCAGTCTATCACCTAAACCATTCTTCTCTAACTTTGGAGCCATTGTCACATTTTCCATATTA…
B. distachyon		Bradi1g18360.1	MGLGAMSAAAEAQLAWLGGVLGTSDHASVVSINLFVALLCACIVLGHLLEENRWVNESITALIIGLCTGVVILLTTKGKSSHVLVFSEDLFFIYLLPPIIFNAGFQVKKKQFFRNFMTITLFGAVGTMISFFTISLAAIAIFSKMNIGTLDVGDFLAIGAIFSATDSVCTLQVLNQDETPFLYSLVFGEGVVNDATSVVLFNALQNFDLNQIDAMVVLKFLGNFLYLFVSSTFLGVFAGLLSAYVIKKLYIGRHSTDREVALMMLMAYLSYMLAELLELSGILTVFFCGIVMSHYTWHNVTESSRVTTKHAFATLSFIAETFLFLYVGMDALDIEKWKFASDSPGKSIGVSSILLGLVLLGRAAFVFPLSFLSNLTKKTHLEKISWRQQIVIWWAGLMR…	ATGGGGCTGGGCGCGATGTCCGCGGCGGCGGAGGCGCAGCTGGCCTGGCTGGGCGGCGTGCTGGGCACCTCGGACCACGCGTCCGTCGTCTCCATCAACCTCTTCGTGGCGCTGCTCTGCGCCTGCATCGTCCTCGGCCACCTCCTCGAGGAGAACCGCTGGGTCAACGAGTCCATCACCGCGCTCATCATCGGGCTGTGCACCGGCGTGGTGATCTTGCTGACGACCAAGGGGAAGAGCTCGCACGTGCTCGTCTTCAGCGAGGACCTCTTCTTCATATACCTCCTCCCTCCCATCATCTTCAACGCCGGTTTCCAGGTGAAGAAGAAGCAGTTCTTCCGGAATTTCATGACAATCACATTATTTGGTGCTGTTGGGACAATGATTTCCTTTTTTACG…
		Bradi1g42737.1	MAAWWEEIVAAVSTSGPGGSSGTVVSICVFTAVLCLCLVAGHLLEENKWVNESITALIIGCIVGAFIFLLSKGRNSHILRFDEQLFFIYVLPPIIFNAGFQVKKKQFFHNFLTIMSFGVVGVFISVAIVSAGCHWLFPKVGFGKLDAVDYLALGTIFSSTDTVCTLQVISQDETPRLYSLVFGEGVVNDATSVVLFNAIKNLDINRLKRGVVLKVIADFLYLFATSTILGATIGLATAYVLKALYFGRHSTDREVALMALMAYLSYMLAELLSLSGILTVFFCGIVMSHYAWHNVTESSRITTRHIFATLSFIAETFIFLYVGMDALDIDKWKTSQASFKTSIGIFGIIISLVLLGRAAFVFPLSILSNFMSGNSEKAPITFKHQVVIWWAGLMRGAVS…	ATGGCGGCGTGGTGGGAGGAGATCGTGGCGGCGGTATCGACGTCCGGGCCGGGAGGGAGCAGCGGCACCGTGGTGTCCATCTGCGTCTTCACGGCGGTGCTGTGCCTCTGCCTCGTCGCCGGCCACCTCCTCGAGGAGAACAAATGGGTCAACGAGTCCATCACCGCGCTAATCATCGGTTGCATTGTTGGGGCTTTCATATTTCTGCTGAGCAAAGGCAGGAACTCGCACATCCTGCGGTTTGACGAGCAGCTCTTCTTCATCTACGTTCTTCCGCCTATAATCTTCAACGCTGGGTTCCAGGTGAAGAAGAAGCAGTTCTTCCATAATTTCCTCACCATTATGTCATTTGGGGTAGTCGGGGTTTTCATCTCGGTTGCAATTGTTTCCGCAGGTTGC…
		Bradi2g36000.1	MGLDLGALALRYTGLSVSDHDSIVAINIFVALLCGCIVFGHLLEGNRWVNESTTALLMGLLTGFVILLVTNGVNSRILVFSEDIFFIYLLPPIIFNAGFQVKKKQFFRNFMTIILFGAVGTLISFVIITLGAMGLFSKLDVGPLQLGDYLAIGAIFSATDSVCTLQVLNQDEAPLLYSLVFGEGVVNDATSVVLFNAIQNIDINHFDALVLLQFIGKFLYLFFTSTILGVAAGLLSAYIIKKLCFARHSTDREVAIMILMAYLSYMLSMLLDLSGILTVFFCGIVMSHYTWHNVTESSRVTTKHTFATLSFIAEIFLFLYVGMDALDIEKWKLASSSPKKPIALSAVIMGLVMVGRAAFVFPLSFLSNLSKKESRTKISFKQQVIIWWAGLMRGAVSIA…	ATGGGGCTCGATTTGGGAGCCCTTGCCCTCAGGTACACGGGGCTCTCGGTCTCGGACCATGACTCCATCGTCGCGATCAACATCTTCGTGGCGCTGCTCTGCGGCTGCATTGTCTTCGGCCACCTGCTGGAAGGGAACCGCTGGGTCAATGAATCCACCACCGCGCTTCTCATGGGGCTGCTCACTGGGTTCGTGATCCTGCTTGTCACCAATGGGGTCAATTCGCGCATTCTTGTCTTCAGCGAGGATATATTTTTCATCTACTTGCTGCCGCCCATCATATTTAATGCTGGGTTTCAAGTAAAGAAAAAGCAATTCTTCCGCAACTTTATGACAATTATTTTGTTCGGTGCGGTTGGGACATTGATATCCTTTGTAATAATCACCCTCGGTGCTATG…
		Bradi4g00290.2	MDASNPDDAVLFFGVSLVLGIASRHLLRGSRVPYTVALLVLGIALGSLEYGTKDGLGKLGAGIRIWANINPDLLLAVFLPALLFESSFSMEIHQIKKCMAQMLLLAGPGVLISTFFLGTALKLTFPYNWDWKTSLLLGGLLSATDPVAVVALLKDLGASKKISTIIEGESLMNDGTAIVVYQLFYQMVLGRTFNAGSIIKFLSEVALGAVALGLAFGIVSVLWLGFIFNDTIIEISLTLAVSYIAFFTAQDALEVSGVLTVMTLGMFYAAFAKTAFKGDSQQSLHHFWEMVAYIANTLIFILSGVVIADGVLQNNIHFERHGTSWGFLLLLYVLVLVSRALVVGVLYPLLRHFGYGLDLKEATILVWSGLRGAVALSLSLSVKRTSDAVQPYLKPEVGA…	ATGGACGCTTCCAACCCCGACGACGCGGTGCTCTTCTTCGGGGTGTCGCTCGTGCTCGGGATCGCATCCCGCCACCTCCTCCGCGGCTCCCGCGTCCCCTACACCGTCGCGCTGCTCGTCCTCGGCATCGCCCTAGGATCGCTAGAATACGGGACGAAAGATGGTCTAGGGAAACTTGGAGCTGGGATTCGTATCTGGGCTAACATAAATCCTGACCTTCTTCTCGCCGTTTTCCTTCCTGCGCTCCTCTTTGAAAGCTCCTTCTCCATGGAAATACACCAGATCAAGAAATGCATGGCACAAATGCTATTACTTGCTGGCCCAGGCGTGCTAATATCGACATTTTTTCTTGGCACTGCTTTGAAGCTTACTTTTCCATACAATTGGGACTGGAAAACT…
		Bradi4g11500.1	MSVGGLPREEVGMMMGLGGVALGDPPADYGSIAAVGMFVALMCVCIIVGHLLEENRWMNESTTALLIGLGSGTVILLVSSGKNSRIMVFSEDLFFIYLLPPIIFNAGFQVKKKQFFRNFMTITLFAVVGTLISFSIISLGAMGIISKLNIGALELGDFLALGAIFSATDSVCTLQVLSQDETPFLYSLVFGEGVVNDATSVVLFNAIQNFDLANFSSFKFLQLVGSFLYLFGTSTFLGVATGLLSAYIIKKLYFGRHSTDREVSIMMLMAYLSYMLAELLDLSGILTVFFCGIVMSHYTWHNVTESSRVTTKHAFATLSFISETFLFLYVGMDALDIEKWKIVSETYSPMKSVALSSIIVALVLVARAAFVFPLSYLSNLTKKTPGEKISIRQQVIIWW…	ATGAGTGTCGGGGGCTTGCCGAGAGAGGAAGTGGGGATGATGATGGGGTTGGGAGGGGTGGCGCTGGGCGACCCGCCGGCGGACTACGGCTCGATCGCGGCGGTGGGGATGTTCGTGGCGCTCATGTGCGTCTGCATCATCGTCGGACACCTCCTCGAGGAGAACCGCTGGATGAACGAGTCCACCACCGCGCTCTTGATCGGGCTGGGCTCCGGGACTGTGATCCTGCTGGTGTCGAGCGGGAAGAACTCGCGGATCATGGTGTTCAGCGAGGACCTCTTCTTCATCTACCTGCTCCCGCCCATCATTTTCAATGCAGGGTTCCAAGTGAAGAAGAAACAATTCTTCCGCAACTTCATGACTATTACATTGTTTGCTGTAGTTGGGACCTTGATCTCT…
		Bradi4g17381.1	MVTAANPEDVVLFAGLSLVLGLACRHLLRGTGVPYTIVLLVLGVALGSLEYGTKHGLGKLGAGIRIWANINPDLLLAAFLPPLLFESSFFMDTHQIKKCMAQMLLLAGPGVLISTFILGAAVQFAFPYDWNWKTSLLLGGLLSATDPVAVVAHLKELGTSKKLNTIIEGESLMNDGVSVVVYQLFYRMVLGRTFSAWSIVIFLSEVSVGAIALGLAFGIVSLLWLGFVFNDTILEMTLTLAVSYIAFFTRSCPSYQAQDALELSGILTAMTLGMLYAAFAKTAFKGDSQQSLHDFWEIVAYIANTIIFILSGVAIADGVLQDNNHFQRHATSWGFLLLLYVFVQMTRLVVLSVMYPLLRSLGYGLDLKEATVIVWSGLRGAVSLSLSISVKRASDAPQP…	ATGGTGACCGCTGCCAACCCTGAAGATGTCGTGCTCTTCGCGGGGTTGTCCCTCGTGTTGGGCCTCGCTTGCCGTCACCTCCTCCGCGGCACCGGCGTCCCCTACACCATCGTCCTCCTCGTCCTCGGCGTCGCCCTCGGATCGCTAGAGTATGGGACGAAACATGGTCTAGGCAAACTTGGAGCTGGCATTCGTATATGGGCTAACATAAATCCTGATCTTCTCCTGGCTGCTTTTCTTCCTCCCCTTTTATTTGAAAGCTCCTTTTTTATGGACACACACCAAATAAAGAAATGCATGGCACAAATGCTCTTACTTGCTGGTCCTGGTGTGCTAATATCAACATTTATACTTGGCGCTGCTGTCCAGTTTGCTTTTCCTTATGATTGGAACTGGAAG…
		Bradi4g27334.1	MALELSLALAAPPGGGLLAPPPPAPPGKEQQVAGVGILLQISMLVLSFVLGHVLRRHRFYYLPEASASLLIGLVVGGLANISNTETNTRTWFNFHEEFFFLFLLPPIIFQSGFSLSPKPFFANFGAIVTFAILGTFIASIVTGMLVYLGGLTFLMYKLPLVECLMFGALISATDPVTVLSIFQELGSDVNLYALVFGESVLNDAMAISLYRTMSSVRSNAAGSESIFMMVLQFLEIFVGSMSSGVGVGFISALLFKYAGLDIDNLQNLECCLFVLFPYFSYMLAEGLGLSGIVSILFTGMVMKHYTYSNLSDNSQRFVSAFFHLLSSLAETFVFIYMGFDIAMEEHSWSHVGFILFSIIFIIVARAANVFSCAYLVNISRPEHRRIPLKHQKALCFSGL…	ATGGCGCTGGAGCTGAGCTTAGCCTTGGCGGCGCCGCCGGGGGGTGGACTCTTGGCCCCACCCCCTCCCGCTCCGCCGGGGAAGGAGCAGCAGGTGGCAGGGGTGGGGATCCTGCTGCAGATCTCCATGCTCGTGCTCTCCTTCGTGCTCGGCCACGTCCTACGCCGCCACCGCTTCTACTACCTCCCCGAGGCCAGTGCATCGCTCCTCATCGGACTAGTTGTTGGTGGGCTTGCTAATATTTCAAATACAGAGACCAATACTAGGACATGGTTCAACTTCCATGAAGAATTCTTCTTCTTGTTCTTACTACCTCCTATAATATTCCAATCAGGATTCAGCTTATCCCCAAAACCATTCTTTGCCAACTTTGGGGCTATTGTAACTTTTGCCATTCTT…
		Bradi4g33420.3	MVVGAFANISNTQKSTRRWFNFREDFFLLFLLPPIILYPLLSGFNLAPKPFFSNFGAIITFAILGTFIASIVTGLLVYLGGLIYIIYRLPLVECMMFGALVSATDPVTVLSIFQELGTDVNLYALVFGESVLNDAVAISLYRTMASMRTNSSGQNFLLVILRFLENFVGSMSSDVNSLILSNLFKYAELGVENLHNHESCLFVLFPYFSYMLAEGLGLSGIVSILFTGIVMKRYTFYNLSEDSQRFTAHFFHLLSSLAEAFIFIYMGFDIAMEPQSWSHIGFIFFSVVFILIARAANVFSCAYILNLARPPHSQIPRQYQLALWYSGLRGAMAFALALQSVHDLPEGHGETIFTATTSIVVLTVLLIGGSTGTMLEALQVVGDSNRYRHPYEENFDGNN…	ATGGTTGTTGGAGCGTTTGCTAACATATCAAACACTCAGAAAAGTACTAGGAGATGGTTCAATTTTCGGGAGGACTTCTTCCTTCTTTTTTTACTTCCTCCAATTATATTATATCCTTTACTTTCCGGATTCAACTTAGCACCAAAACCATTCTTTTCAAATTTTGGTGCTATCATAACTTTCGCAATCCTGGGAACCTTCATTGCTTCCATCGTTACAGGTCTTCTGGTCTACCTTGGTGGGTTAATATACATCATCTATAGGTTGCCTCTGGTTGAATGTATGATGTTTGGTGCTCTTGTGTCAGCAACAGATCCTGTAACGGTGTTGTCTATATTTCAGGAACTTGGCACGGATGTGAACCTCTATGCTCTTGTTTTTGGAGAATCGGTCCTAAAT…
		Bradi5g21610.1	MWFLRQYSLLRTSVCTLQVLSQDETPFLYSLAFGEDVIEDARSVVFFNAVQNFDLANFSSLKFLQLVGSFLHQFSTSTFLRVATGLLSAYIIKKLYFDRHSTDREVSIMMLMAYLSCMLAEAPDTTKSYWFNDIT*	ATGTGGTTCTTGCGGCAATATTCTCTGCTACGGACTTCTGTATGCACCTTGCAAGTTTTAAGCCAAGATGAGACACCCTTCTTGTACAGTTTGGCTTTTGGTGAAGATGTTATCGAAGATGCGAGATCAGTTGTGTTTTTCAATGCAGTCCAGAACTTTGACCTTGCAAATTTCAGTAGCTTGAAATTCTTACAACTTGTTGGCAGTTTTCTTCATCAGTTCAGCACCAGCACCTTTCTCAGAGTAGCTACTGGACTTCTCAGTGCTTATATCATCAAGAAACTGTACTTTGACAGGCACTCAACTGATCGTGAAGTTTCTATTATGATGCTCATGGCTTATTTATCTTGCATGCTGGCTGAAGCACCCGACACTACCAAATCATATTGGTTCAATGAT…
E. grandis		Eucgr.B01263.1	METSFLLAKINMLMTSDHSSVVSMNLFVALLCACIVVGHLLEEYRWMNESITALAIGLCTGVVILLTTQGKSSRLMVFSEDLFFIYLLPPIIFNAGFQVKKKQFFRNFMTIMLFGAIGTLISFGIISLGAVHIFQKMNIGPLEMRDYLAIGAILSATDSVCTLQVLNQDETPLLYSLVFGEGVVNDAASVVLFNAIKSFDITHINSRIALEFMGNFLYLFILSTMLGVLAGLLSAYIVKKLYFGRHSTDREVALMILMAYLSYMLAEFFYLSAILTVFFCGIVMSHYTWHNVTESSRVTTKHVFATLSFVAEIFIFLYVGMDALDIEKWGVVSNSPGKSIKVSSILLGLVLIGRAAFVFPLSFLSNLTRKSKYEKIDLKQQVTIWWAGLMRGAVSMALA…	ATGGAGACAAGCTTCCTGTTGGCTAAAATCAACATGTTGATGACCTCTGATCATTCCTCGGTTGTGTCCATGAACCTCTTTGTGGCACTTCTTTGTGCCTGTATTGTGGTGGGCCACTTGTTGGAGGAGTACAGGTGGATGAATGAATCCATCACAGCCCTTGCCATTGGTCTGTGCACTGGAGTTGTAATTTTGCTTACTACTCAAGGAAAGAGCTCTCGTCTTATGGTTTTCAGTGAAGATCTTTTCTTCATTTATCTTCTTCCACCTATTATATTCAATGCTGGGTTCCAAGTGAAGAAGAAGCAATTTTTTCGCAACTTTATGACGATCATGCTCTTCGGTGCAATTGGTACTCTAATATCCTTTGGTATCATATCGCTAGGTGCCGTACACATC…
		Eucgr.B01758.1	MDASFSTIVSRLQALSTSDHTSVVSLNLFVALLLACIVIGHLLEENRWMNESITALMIGLCTGIVILLTTGMKSSHLLVFSEDLFFIYLLPPIIFNAGFQVKKKQFFRNFMTIMLFGAIGTLVSCTIISLGAIEFFKRIGINSFDIGDYIAIGAIFAATDSVCTLQVLNQDETPLLYSLVFGEGVVNDATSVVLFNAIQSFDLNHIDPRIALQFIGNFFYLFFASTMLGVLTGLLSAYIIKKLYFGRHSTDREVALMMLMAYLSYMMAELFYLSGILTVFFCGIVMSHYTWHNVTESSRVTTKHAFATLSFVAETFIFLYVGMDALDIEKWRFVSNSPGTSVAVSSVLLALVLAGRAAFVFPLSLLSNLTKKNPNERISFRQQVIIWWAGLMRGAVSMA…	ATGGATGCCTCGTTCAGCACCATTGTATCAAGGCTGCAGGCGCTGTCCACCTCGGATCATACGTCCGTGGTGTCCTTGAACCTGTTCGTGGCGCTCCTCCTCGCTTGCATCGTGATCGGTCATCTCTTGGAAGAGAACCGGTGGATGAATGAGTCCATCACTGCTCTGATGATCGGATTATGTACCGGTATCGTTATTTTACTGACCACGGGAATGAAAAGCTCCCATCTCTTAGTGTTTAGTGAAGATCTCTTCTTCATATATCTTCTGCCACCTATCATATTCAATGCGGGGTTTCAGGTGAAAAAGAAGCAATTCTTTAGAAACTTTATGACCATCATGCTATTTGGCGCTATCGGTACCTTAGTTTCGTGCACTATTATTTCACTAGGTGCTATA…
		Eucgr.B02635.1	MALSIKDASSATPYISSETGNLFLFLTAGTVFLTLVVNGSTAQFLLSLFGMDELSELEKLTLDHTKYKMMDVVLEACENLQNDDLGPFDWCAVKSYMMSLNKMDLEGVHPHSVSTRSSNLAKINLQATRVCFLRAAQAAYKRMLDDGWVTQITAYLLMGSVDNAMDLVSREPWCDWKGLKVHIDFRNDYSAFLQAHKIARRKIHEYMGESNIIANVISESEAEEKEARKLLEDILLAFPEVLQIVRTSQVTYSLLNDLEDYIQNLGKDGVLEDKLSLHLHELVQSDYKKLLRSPPRIKVPTARDVIRQHPCLGILPYEVRQALENSVKEILKPQGMVLSEKGCLPRSLFLIANGLVKSEVRCPNSPHGLCATFPEGCVMGLYELLSGKNDFCDLTSDTV…	ATGGCCTTATCAATTAAAGATGCCAGCAGTGCCACACCATACATAAGTTCAGAAACAGGAAACCTGTTCCTTTTTCTCACTGCCGGCACTGTGTTTCTGACACTTGTTGTCAATGGGTCTACTGCGCAATTCTTGCTTAGTCTCTTTGGCATGGATGAGCTATCAGAGTTGGAGAAACTCACATTGGACCACACAAAGTACAAAATGATGGATGTGGTTCTAGAGGCTTGTGAAAATCTTCAAAATGATGATTTGGGGCCTTTTGATTGGTGCGCTGTCAAAAGTTACATGATGTCCTTAAATAAAATGGACCTGGAAGGGGTGCACCCTCACAGTGTTTCTACCCGCAGCAGTAACCTGGCCAAGATAAATTTACAAGCAACTCGAGTATGCTTTTTA…
		Eucgr.E04240.1	MLAEGLGLSGIVSILFTGILMKHYAYSNLSENSQRFVSAFFHLISSLAETFVWFPIVYPELNPLLRQLFIVIARAANVFSCAYLVNLARPATRKIPAKHQKALWYSGLRGAMAFALALQSVHDLPEGHGQTIFTATTAIVVLTVLLIGGSTGTMLEALQVVGDAHDGPLGEHNFQNLEVNHSHGYVAPSYDEEEDSSSGNKFKMKLKEFHRSAASFTALDKNYLTPFFTSQNGDEDDDFDEPMPSSRRGDFQH*	ATGCTTGCAGAAGGACTTGGTCTTTCTGGTATTGTCTCGATATTGTTCACAGGCATTCTCATGAAGCATTACGCATATTCAAACTTATCAGAAAATTCCCAGCGATTTGTGTCGGCATTTTTTCATTTGATATCATCACTGGCGGAAACTTTCGTCTGGTTTCCAATTGTTTATCCTGAACTCAATCCTTTACTGCGCCAGTTATTCATTGTAATCGCAAGGGCAGCAAATGTCTTTTCTTGTGCCTATCTAGTCAATTTGGCTCGACCTGCAACTCGTAAAATACCTGCAAAACATCAAAAAGCACTTTGGTACAGTGGTCTCCGAGGTGCCATGGCTTTTGCTCTTGCTCTACAATCAGTTCATGATCTCCCTGAAGGGCATGGACAGACTATATTC…
		Eucgr.E04241.1	MEQLLQVPAPDHGGNSSGVSPPGGGQTGKEQQAAGVGILLQIMMLVLSFVLGHVLRRRKFYYLPEASASLLIGLLVGGLANVSDTETSIRTWFNFHEEFFFLFLLPPIIFQSGFSLAPKPFFSNFGAIVTFAILGTFISSVVTGVLVYLGGVMFLMYKLPFVECLMFGALISATDPVTVLSIFQELGTDVNLYALVFGESVLNDATFVGSMSAGVGVGFISALISFRINYLFVTCQ*	ATGGAGCAGCTGCTTCAGGTTCCGGCGCCCGATCACGGCGGCAACAGCAGCGGCGTTAGCCCCCCCGGCGGCGGCCAGACCGGGAAGGAGCAGCAGGCCGCCGGCGTCGGGATCCTCCTCCAGATCATGATGCTCGTCCTCTCCTTCGTGCTCGGCCACGTGCTGCGGCGTCGCAAGTTCTATTATCTCCCCGAGGCCAGCGCTTCTCTCTTGATAGGTCTGCTCGTTGGAGGGCTCGCGAATGTTTCGGACACTGAGACTAGCATCAGGACGTGGTTCAACTTCCACGAGGAATTCTTCTTCCTGTTCTTGCTGCCTCCGATAATATTTCAGTCAGGGTTTAGCTTAGCTCCTAAACCCTTTTTCTCAAATTTCGGAGCTATTGTGACATTCGCAATA…
		Eucgr.F00635.1	MAMTLRELAANLGTEHAQVVPITVFVAVLCLCLVVGHLLEENRWVNESITAILIGCLSGTIILVLSKGKNSHILTFNEELFFIYLLPPIIFNAGFQVKKKQFFQNFFTIMLFGVVLHQDETPLLYSLVFGEGVVNDATSVVLFNAVQKLDVTRLDSKNALHIIGDFLYLFSTSTGLGVIAGLLTSFCLKMLYFGRHSSVREIALMVLMAYLSYMLAELLELSGILTVFFCGILMSHYAWHNVTESSRITTRHVEWHVFAMMSFVAETFIFLYVGMDALDIEKWKMTKLRDFTRHLRYLTYAYIGRPCCICVPSFTYSGVTSDPVNATMVTNTIIVVLFSTLVCTANGQQPREAKMPKEDMTVPMLSMEESAATNILRAKDSLSMLIERPVHTIHSYWRK…	ATGGCGATGACGTTGCGGGAGCTCGCCGCCAACCTCGGGACCGAGCACGCGCAGGTGGTGCCGATCACGGTGTTCGTCGCCGTCCTCTGCCTCTGCCTGGTCGTCGGCCACTTGCTCGAGGAGAACCGATGGGTGAACGAGTCCATCACCGCCATCTTGATCGGTTGTCTTAGCGGAACTATTATCTTGGTCCTGAGCAAGGGAAAAAATTCTCACATTCTGACGTTCAACGAAGAATTGTTCTTCATATATCTCCTTCCACCTATAATATTCAATGCTGGATTTCAGGTCAAGAAGAAACAGTTCTTCCAAAATTTCTTCACCATAATGCTCTTTGGGGTGGTTCTCCATCAAGATGAGACTCCTCTGCTGTATAGCCTAGTCTTCGGAGAAGGAGTG…
		Eucgr.G02062.1	MQLTFPYDWNWKTCLLLGGLLSATDPVAVVALLKDLGASKKLSTIIEGESLMNDGTAIVVYQLFYKMVFGTSYDGAAIIKFLTEVSLGAVCIGLAFGIISVLWLGFIFNDTVIEITLTLAVSYIAYFTAQEGVDVSGVLTVMTLGMFYAAVAKTAFKGDGQESLHHFWEMVAYIANTLIFILSGVVIAEGVLGDADIIENGTSWAYLILLYVFVQGSRLVVVTLLFPFLRYFGYGLDWKEATILTWSGLRGAVALSLSLSVKGASGTQYLTAKTGTQFVFFTGGIVFLTLIINGSTTQFVLHLLGMDKLSSAKRRILEYTKYEMLNKALEAFGDLGDDEELGPADWPTVKRYITSLSNLDGEQVHPHTASESDADLDPMNLKDIRIRLLNGVQAAYWGM…	ATGCAGCTCACTTTCCCATATGACTGGAATTGGAAAACTTGTCTGCTGCTTGGGGGACTTCTGAGTGCTACTGATCCAGTTGCTGTAGTTGCTCTCTTGAAAGACCTTGGTGCTAGCAAAAAACTAAGTACCATTATTGAGGGAGAGTCCTTGATGAATGATGGAACAGCGATCGTGGTTTATCAGCTATTTTATAAGATGGTTTTTGGCACGAGTTATGACGGGGCAGCCATAATAAAGTTTCTAACCGAAGTCTCACTTGGCGCTGTATGCATAGGCCTTGCTTTTGGGATAATTTCTGTGTTATGGCTTGGGTTTATTTTCAACGATACGGTGATAGAAATTACTTTGACGCTGGCTGTGAGCTACATCGCTTACTTCACGGCTCAAGAGGGCGTT…
		Eucgr.H01210.1	MMGFSLGSVLMSLGMRSEADQVSVDAITLFVGLLCTCIIIGHLLEKNKWINESITALTIGLCTGIVLLLTTEGRRSHILVFNEELFFIYVLPPIIFNAGFQVKKKQFFRNFMTITLFGVVGTLISFFIISLGSAQLFKMLNDVGFLEMGDYFALGAIFSATDSVCTLQVLNQDETPLLYSLVFGEGVVNDATSVVLFNTLQRFDLSHTTSGIATQFAGSLCSLFFTSTLLGVAVGLLSAYIIKKLYFGRHSTDREVALMILMAYLSYMMAELFSLSGILTVFFCGIVMSHYTWHNVTENSRVTTKHAFATMSFISEIFIFLYVGMDALDIEKWSAVSKSPGTSVGVSTILLGLIVLGRAAFVFPLSFISNLTRKSPDDKIGFKQQVTIWWAGLMRGAVS…	ATGATGGGGTTCAGCTTGGGCTCTGTTTTGATGAGTTTGGGGATGCGATCGGAGGCCGATCAAGTATCTGTGGATGCTATCACGTTGTTTGTTGGGCTCCTTTGCACCTGTATTATCATTGGACATCTTCTGGAGAAAAACAAATGGATTAACGAGTCTATTACAGCCCTTACGATCGGTCTTTGCACTGGAATCGTTCTTCTGCTAACTACAGAAGGAAGACGCTCACATATCTTGGTCTTCAATGAGGAGCTTTTCTTTATATATGTTCTTCCACCTATTATCTTTAATGCTGGGTTTCAAGTTAAAAAGAAGCAGTTCTTCAGAAATTTCATGACAATTACTCTATTTGGGGTGGTTGGTACTCTGATATCCTTCTTTATCATATCACTAGGTTCT…
		Eucgr.H03765.1	MAIDPGSIFSKLGAFTSDHDSVVSMNLFVALLCACIVIGHLLEENRWMNESITALAIGLCTGVVILLTTGGKSSHLLVFSEDLFFIYLLPPIIFNAGFQVKKKQFFRNFMTIMLFGAVGTLISFGIISSGAKYIFEVFNFHQLDIGDYLAIGAIFSATDSVCTLQVLNQDETPLLYSLVFGEGVVNDATSVVLFNAIQSFDLSHINSSIALQFAGNFLYLFILSTLLGVLTGLLSAYIIRKLYFGRHSTDREVALMILMAYMSYMLAELFYLSGILTVFFCGIVMSHYTWHNVTESSRVTTKHTFATLSFVAEIFIFLYVGMDALDIERWRVVSNSPKISLQFSSILLGLVLIGRAAFVFLLSFLSNLTKKSAHEKVNIRQQVIIWWAGLMRGAVSMAL…	ATGGCGATCGACCCCGGCTCCATCTTTAGCAAATTGGGAGCATTCACATCTGACCACGATTCAGTTGTGTCGATGAACCTCTTTGTTGCACTGCTTTGTGCTTGTATTGTGATTGGTCACCTGTTGGAGGAGAACCGATGGATGAACGAATCAATCACAGCCCTCGCAATTGGTCTTTGCACTGGAGTTGTTATTCTGCTTACTACTGGAGGAAAGAGTTCCCATCTTCTAGTATTCAGTGAAGATCTTTTCTTTATCTATCTTCTTCCACCCATCATATTTAATGCCGGCTTCCAGGTGAAGAAGAAGCAGTTTTTCCGCAATTTTATGACAATCATGCTCTTTGGTGCAGTTGGAACTCTGATATCCTTTGGCATCATTTCGTCAGGTGCCAAATAC…
		Eucgr.H04454.1	MILLFGVFGTVISFCIISLGVFLVFNRIGVTSLSVQDYLAVGAIFSATDSVCTLQVLNQDETPFLYSIVFGEGVVNDATSIVLYNAVQSIDLKKISGLTALKLLGTFLYLFFTSTALGIVAGLLSAFIIKTLYFGRHSTDREVALMMLMAYLSYMLAELMDLSGILTVFFCGIVMSHYTWHNVTESSRITTKHAFATISFISETFIFLYVGMDALDIDKWKSSGASAGTSIAVSSTLFALVLVGRAAFVFPITNIRNCFKKRDGTKIEFRQQFIIWWAGVMRGAVTIALSYSEFASSSDTSSQDSLMITSTIIVVLFSTLVFGSITKPLIEALLLRHSRPMISDASDLPSLEDLRFLFIENGDQSEQGSSQRKRSLRLLMTNPGISVHYLWRKFDDRFM…	ATGATATTGTTGTTTGGAGTGTTTGGCACTGTCATTTCCTTCTGCATCATATCGCTCGGGGTATTTTTGGTGTTCAACAGAATCGGGGTGACATCTCTTAGTGTTCAGGATTACCTAGCTGTGGGTGCAATATTCTCTGCCACCGATTCAGTTTGCACACTACAGGTTCTCAATCAAGATGAGACACCCTTCCTTTACAGTATTGTGTTTGGGGAAGGAGTTGTGAATGATGCAACATCCATCGTGCTCTATAATGCTGTACAGTCAATTGACTTAAAAAAGATTAGTGGCCTTACAGCTTTAAAGCTGCTCGGAACCTTCCTCTACCTATTCTTCACTAGTACAGCTCTCGGTATCGTGGCCGGACTTTTGAGTGCTTTCATCATAAAGACACTTTAC…
G. max		Glyma.03G243000.1	MGGELSYVLSKMEMLTSDHASVVSMNIFVALLCACIVIGHLLEENRWLNESITALLIGICTGVVILLLSRGKSSHLLVFSEDLFFIYLLPPIIFNAGFQVKKKQFFVNFITITLFGAVGTLISCSIITFGVTQIFKRMGVGKSLDMGDYLAIGAIFAATDSVCTLQVLNQDETPLLYSLVFGEGVVNDATSVVLFNAIKSFDLNKIDHRIGLHFFGNFLYLFTTSTLLGVLAGLLSAYIIKTLYIGRHSTDREVALMMLMAYLSYILAELWYLSGILTVFFCGIVMSHYTWHNVTESSRITTKHAFATLSFVLETFIFLYVGMDALDIEKWRFVSDRPKTSVAVSSVLLGLVLAGRAAFVFPLSFLSNLTKKTQSEKISFREQVIIWWAGLMRGAVSMA…	ATGGGTGGTGAATTAAGTTACGTGCTTTCAAAAATGGAAATGCTAACTTCAGATCATGCCTCCGTTGTGTCCATGAACATTTTCGTGGCTCTGCTTTGTGCTTGCATTGTCATTGGCCATCTTCTTGAGGAGAATCGGTGGCTGAATGAGTCTATCACTGCCCTTTTGATAGGTATTTGCACTGGGGTAGTCATTTTGTTGTTGAGTCGCGGTAAAAGCTCGCATCTTCTAGTTTTCAGTGAAGATCTTTTCTTTATATACCTTCTGCCACCTATCATATTTAATGCCGGGTTTCAGGTTAAAAAGAAACAGTTTTTTGTTAACTTCATTACCATTACCCTGTTTGGAGCTGTTGGTACATTAATAAGTTGTAGCATCATAACTTTTGGTGTCACGCAA…
		Glyma.07G251900.1	MMRWGRGEVQTYVSLFHWHWHAKKLSVPYIANLHHRFHFVTQYMPVTMNTIPYIYITLLLPSPSQPSNSSWNVTDKIGGGSTCYCKHFFISMAVGVGALYLYDKLTTLMMTSDHASVVSMNLFVALLCACIIIGHLLEENRWINESITALLIGLCTGVFILFTTGGKSSHILVFSEDLFFIYLLPPIIFNAGFQVKKKQFFRNFMTIMLFGAVGTLISFCIISLGAIHFFQKLDIDSLKIGDFLAIGAIFSATDSVCTLQVLNQDETPLLYSLVFGEGVVNDATSIVLFKAIQNFDLSHIDLTTALQLLGNFLYLFIASTVLGIFVGLLSAFIIKKLYFGKLIRHSTDREVALMVLMAYLSYMLSELFSLSAILTVFFCGIVMSHYTWHNVTESSRVTT…	ATGATGAGGTGGGGCAGGGGTGAAGTGCAAACATATGTCTCACTCTTCCACTGGCATTGGCATGCCAAAAAGCTAAGTGTTCCCTACATTGCAAACCTTCATCATCGCTTTCATTTCGTCACACAATATATGCCAGTGACTATGAACACGATTCCTTATATATATATCACTTTACTGCTCCCTTCTCCATCCCAACCAAGCAACAGTAGTTGGAATGTGACAGATAAAATAGGTGGGGGGAGCACGTGCTACTGCAAGCATTTCTTCATTTCTATGGCTGTGGGAGTGGGAGCATTGTATTTGTATGATAAACTAACCACATTGATGATGACCTCTGATCATGCTTCCGTCGTCTCAATGAACCTTTTTGTTGCTCTTCTCTGTGCTTGCATCATCATC…
		Glyma.07G270400.1	MMEEDGTSKEQQQAAGVGILLQIMMLVLSFVLGHVLRRKKIYVLPEASASLLIGLLVGTLANISHTQTSIRAWFNFHEEFFFLFLLPPIIFQSGFSLSPKPFFANFGAIVTFAIFGTFLASIVTGVLVYLGGLMYLMYRLPFVECLMFGALISATDPVTVLSIFQELGTDVNLYALVFGESVLNDAMAISLYRTMSVVKSHPSGQNFFMVIVRFLETFVGSMSSGVGVGFISALLFKYAGLDIDNLQNLESCLFVLFPYFSYMLAEGLGLSGIVSILFTGMVMKHYTYSNLSRSSQRFVSAFFELISSLAETFVFIYMGFDIAMEKHSWSHVGFIFFSIIFIGIARAANVFSCAYLVNLIRPAYRQIPPKHQKALWYSGLRGAMAFALALQSIHDLPEG…	ATGATGGAGGAGGATGGGACCAGCAAAGAGCAGCAGCAGGCGGCGGGAGTGGGAATTCTTCTTCAGATAATGATGTTAGTTTTGTCATTCGTCTTAGGTCACGTCCTTCGTCGCAAGAAGATTTACGTTCTTCCCGAAGCCAGCGCTTCTCTTCTCATTGGCTTACTCGTTGGTACTCTCGCTAACATTTCTCACACTCAAACCAGCATCAGGGCGTGGTTCAATTTTCACGAGGAGTTCTTCTTCCTCTTCCTTTTGCCTCCTATCATATTTCAGTCTGGCTTCAGTCTCTCTCCCAAGCCTTTCTTCGCTAATTTCGGAGCCATTGTTACATTTGCTATATTCGGCACCTTTCTGGCTTCCATTGTCACCGGTGTCTTGGTTTATCTTGGTGGGTTG…
		Glyma.08G092000.1	MEEEQQQQHLSLSISLSVVSAASSSSEENSNPSDAVIFFGLSLALGIACRHLLRGTRVPYTVALLILGIALGSIEYGTHHRLGKIGDGIRIWSEIDPDLLLAVFLPALLFESSFLMEVHQIKRCLAQMILLAGPGVALSTVCLGVVLKLTFPYNWSWKTSLLLGGLLSATDPVAVVALLKDLGASKKLSTIIEGESLMNDGTAIVVYTLFYRMVLGETFNWVAIIKFLAQVSLGAVGMGLAFGIASVLWLGFIFNDTVIEIALTFAVSYIAYFTAQEGSGVSGVLTVMSLGMFYSAFARTAFKGESQQSLHHFWEMIAYIANTLIFILSGVVIAEGILGDENVFYHGTSWTHLLLLYAYVQVSRCIVVGALFPFLRYFGYGLDWKEAIILIWSGLRGAV…	ATGGAGGAAGAACAACAACAACAACACCTTTCTCTTTCCATTTCACTTTCTGTTGTCTCTGCTGCTTCTTCTTCATCAGAGGAGAATTCCAATCCATCAGATGCAGTGATCTTCTTTGGTCTGAGTTTGGCTCTGGGGATTGCTTGTAGGCACCTCTTGCGTGGGACCAGAGTCCCTTATACTGTTGCCTTACTCATTCTTGGCATTGCACTTGGATCCATAGAATATGGTACTCATCATCGGCTGGGAAAGATTGGGGATGGAATTCGTATTTGGTCAGAGATTGATCCAGATCTTCTTTTAGCTGTTTTTCTTCCTGCTCTCCTTTTTGAGAGCTCATTCTTAATGGAAGTTCACCAAATTAAGAGGTGTCTTGCACAAATGATCTTACTAGCTGGC…
		Glyma.08G324200.1	MGMVPVNLIPEVLRNLVHEHALVVPISLFVAVLCLCLVVGHLLEENRWINESILAIIVGFIAGIILLLVTKGKSSHILTFNEELFFIYLLPPIIFNAGFQVKKKQFFHNFLTIMLFGVIGVFISVSIITCGSWWLFPKLKLLGLSGQDYLAIGTIFSSTDTVCTLQVLHQDETPLLYSLVFGEGVVNDATSVVLFNAVQKLDVSRLSGKTFSVIGEFLYLFITSTGLGVITGLLTAYILKALSFGRHSSVREISLMILMAYLSYMLAELFDLSGILTVFFCGILMSHYAWYNVTETSRITTRHVFATMSFIAETFIFLYVGMDALDIEKWKMTQLSYGNLMGIYSSLILLILLGRAAFVFPLSALANYTNTRATSDQASSITFKHQIIIWWAGLMRGAV…	ATGGGTATGGTGCCAGTGAATTTGATTCCTGAGGTATTGAGGAATTTGGTTCATGAGCACGCACTAGTGGTGCCCATATCACTCTTTGTAGCGGTTCTCTGCCTCTGCTTGGTCGTTGGTCACTTGCTTGAAGAAAATCGATGGATTAATGAATCCATTCTTGCCATTATAGTAGGATTCATTGCTGGAATTATACTGTTATTAGTCACCAAAGGGAAGAGTTCTCACATCCTTACATTTAATGAAGAACTATTCTTCATATATCTCCTTCCTCCCATAATATTCAATGCAGGATTTCAGGTGAAGAAGAAACAGTTCTTCCATAACTTCTTAACCATCATGCTGTTTGGGGTGATCGGTGTTTTTATTTCAGTGTCGATTATTACATGCGGCAGCTGG…
		Glyma.09G018200.1	MTSELEISPADTRKAPGKEQQAAGVGILLQIMMLVLSFVLGHVLRRKKVYIIPEASASLLIGLIVGILANISDTETSIRGWFNFHEEFFFLFLLPPIIFQSGFSLAPKPFFSNFGAIVTFAIFGTFIASIVTGILVYLGGLLFLMYRLPFVECLMFGALISATDPVTVLSIFQELGTDVNLYALVFGESVLNDAMAISLYRTMSSVRADPSGQNLFMVVVRFLETFVGSMSAGVGVGFISALLFKYAGLDIDNLQNLESCLFVLFPYFSYMLAEGLGLSGIVSILFTGIVMKHYTYSNLSQSSQRFASAFFELISSLAETFVFIYMGFDIAMEQHSWSHVGFIFFSIIFIGIARATNVFSCAYLVNLVRPTHRKIPPKHQKALWYSGLRGAMAFALALQ…	ATGACCTCGGAGTTAGAAATTTCTCCGGCGGACACTCGCAAGGCTCCCGGCAAGGAGCAGCAAGCCGCCGGCGTCGGAATCCTCCTGCAGATCATGATGCTGGTCTTGTCCTTCGTCCTCGGCCACGTCCTCCGCCGCAAGAAAGTTTACATCATCCCCGAAGCCAGTGCTTCTCTTCTCATAGGGTTAATTGTTGGCATACTAGCAAACATTTCAGACACTGAAACTAGTATCAGGGGGTGGTTCAATTTTCACGAGGAGTTTTTCTTCCTGTTCCTGCTACCTCCTATCATATTCCAGTCTGGGTTCAGTCTAGCGCCTAAACCCTTTTTCTCAAATTTTGGAGCAATTGTCACGTTTGCTATATTTGGTACCTTCATAGCTTCAATTGTAACGGGT…
		Glyma.10G158700.1	MVFEISSVVSKLQTLSTSDHASVVSMNLFVALLCGCIVLGHLLEENRWMNESITALLIGVCTGVVILLFSGGKSSHILVFSEDLFFIYLLPPIIFNAGFQVKKKQFFVNFMTIMLFGAIGTLISCTIITLGATQIFKRLDVGPLELGDFLAIGAIFAATDSVCTLQVLNQDETPLLYSLVFGEGVVNDATSVVLFNAIQSFDLNQIDSSIAVHFLGNFLYLFIASTMLGVLTGLLSAYIIKKLYIGRHSTDREVALMMLMAYLSYMLAELCYLSGILTVFFCGIVMSHYTWHNVTESSRITTKHSFATLSFVAEIFIFLYVGMDALDIEKWKFVSDSPGTSVATSGVLLGLILLGRAAFVFPLSFISNLAKKSPNEKISFRQQVIIWWAGLMRGAVSIA…	ATGGTTTTTGAAATCAGTTCTGTTGTTTCAAAATTGCAAACGTTATCCACCTCAGACCATGCCTCCGTGGTCTCCATGAACTTATTTGTGGCACTTCTTTGTGGTTGTATTGTCCTTGGCCATCTTCTTGAGGAGAATCGATGGATGAACGAGTCTATCACTGCCCTTTTGATTGGTGTTTGCACTGGCGTAGTCATTTTGCTGTTTAGTGGTGGCAAAAGCTCACATATTCTTGTTTTCAGTGAAGATCTTTTCTTTATATATCTTCTACCACCTATAATATTCAATGCCGGGTTTCAGGTGAAAAAGAAGCAGTTTTTTGTTAACTTCATGACCATCATGTTGTTTGGTGCTATTGGTACATTAATATCATGTACCATCATAACTTTGGGTGCCACA…
		Glyma.15G124100.1	MASELEISPADARKAPGKEQQAAGVGILLQIMMLVLSFVLGHVLRRKKVYIIPEASASLLIGLIVGILANISDTETNIRAWFNFHEEFFFLFLLPPIIFQSGFSLAPKPFFSNFGAIVTFAIFGTFIASIVTGILVYLGGLLFLMYRLPFVECLMFGALISATDPVTVLSIFQELGTDVNLYALVFGESVLNDAMAISLYRTMSSVRADPSGQNLFMVVVRFLETFVGSMSAGVGVGFISALLFKYAGLDIDNLQNLESCLFVLFPYFSYMLAEGLGLSGIVSILFTGIVMKHYTYSNLSQSSQRFASAFFELISSLAETFVFIYMGFDIAMEQHSWSHVGFIFFSIIFIGIARAANVFSCAYLVNLVRPTHRKIPSKHQKALWYSGLRGAMAFALALQ…	ATGGCCTCGGAATTAGAAATTTCTCCGGCGGACGCTCGCAAGGCTCCCGGCAAGGAGCAGCAAGCCGCCGGCGTCGGAATCCTCCTGCAGATCATGATGTTGGTCTTGTCCTTCGTCCTCGGCCACGTCCTCCGCCGCAAGAAGGTTTACATCATTCCCGAAGCCAGTGCTTCTCTTCTCATAGGGTTAATTGTTGGTATACTAGCAAACATTTCAGACACCGAGACTAATATCAGGGCGTGGTTCAATTTTCACGAGGAGTTTTTCTTCCTGTTCCTGCTACCTCCTATCATATTTCAGTCTGGGTTCAGTCTCGCACCTAAACCCTTTTTCTCAAATTTTGGAGCAATTGTCACATTTGCTATATTCGGTACCTTCATTGCTTCAATTGTAACGGGT…
		Glyma.15G200200.1	MLPVPIRHSTDHEVALIVHMAYLSYILYELFSLGAILTVFFCDIVMSHCTWHNVIESSRVTTKHVFATLSFIVEIFIFLYVGMDALDIEKWQIVSQSIGEWTRGRCGYQHAASPLEE*	ATGCTTCCAGTACCAATAAGGCATTCTACAGACCATGAGGTTGCTCTCATAGTACACATGGCATACCTTTCGTATATACTATATGAGCTATTTTCTTTAGGTGCCATTCTGACTGTTTTCTTCTGCGACATTGTAATGTCTCACTGCACGTGGCATAATGTGATAGAGAGTTCAAGAGTGACAACCAAGCATGTTTTTGCCACTTTGTCATTCATTGTTGAAATCTTTATCTTCCTCTATGTGGGGATGGATGCATTAGATATAGAAAAGTGGCAAATTGTAAGTCAAAGCATAGGCGAGTGGACAAGGGGAAGGTGTGGTTATCAACATGCAGCTTCTCCTTTGGAAGAGTAG
		Glyma.17G022500.1	MAVEALYLYDKLTTVMTSDHASVVSMNLFVALLCACIIIGHLLEENRWINESITALLIGLCTGVFILFTTGGKSSHILVFSEDLFFIYLLPPIIFNAGFQVKKKQFFRNFMTIMLFGAVGTLISFCIISLGAIHFFQKLDIGSLKIGDFLAIGAIFSATDSVCTLQVLNQDETPLLYSLVFGEGVVNDATSVVLFKAIQNFDLSHIDLTTALQLLGNFLYLFIASTVLGIFAGLLSAFIIKKLYFGKLIRHSTDREVALMVLMAYLSYMLSELFSLSAILTVFFCGIVMSHYTWHNVTESSRVTTKHVFATLSFIAEIFIFLYVGMDALDIEKWRIVSQSPRKSIGVSSLLLALILVGRAAFVFPLSFLSNLLKKSQSEKIELKQQVTIWWAGLMRGAV…	ATGGCTGTGGAAGCATTGTATTTGTATGATAAACTAACCACAGTCATGACCTCTGATCATGCTTCCGTCGTCTCAATGAACCTTTTTGTTGCTCTTCTCTGCGCTTGCATCATCATCGGTCATTTGTTGGAGGAGAACCGATGGATCAATGAATCCATCACTGCCCTTCTCATTGGTCTCTGTACTGGGGTCTTTATATTGTTTACTACTGGAGGAAAAAGCTCTCATATACTTGTCTTCAGTGAAGATCTTTTCTTCATTTATCTTCTTCCACCCATCATCTTCAATGCCGGGTTTCAGGTGAAGAAGAAACAATTTTTCCGCAATTTTATGACTATAATGCTCTTTGGTGCAGTTGGTACTTTGATATCATTCTGCATAATATCACTAGGTGCCATA…
		Glyma.19G240500.1	MGGELSYVLLKTQMLTSDHASVVSMNIFVALLCACIVIGHLLEENRWVNESITALLIGICTGIVILLLSRGKSSHLLVFSEDLFFIYLLPPIIFNAGFQVKKKQFFVNFITITLFGVVGTLISCSIITFGVTQIFKRMGFGKSLDMGDYLAIGAIFAATDSVCTLQVLNQDETPLLYSLVFGEGVVNDATSVVLFNAIKSFDLNKIDPRIGLHFIGNFLYLFTASTLLGVLAGLLSAYIIKTLYIGRHSTDREVALMMLMAYLSYILAELWYLSGILTVFFCGIVMSHYTWHNVTESSRITTKHAFATLSFVLETFIFLYVGMDALDIEKWRFVSDRPKTSVAVSSVLLGLVLAGRAAFVFPLSFLSNLTKKTQSEKISFREQVIIWWAGLMRGAVSMA…	ATGGGTGGTGAATTAAGTTACGTGCTTTTAAAAACGCAAATGCTAACTTCAGATCATGCCTCCGTTGTGTCCATGAACATTTTTGTGGCCCTGCTTTGTGCTTGCATTGTCATTGGCCATCTACTTGAGGAGAATCGGTGGGTGAATGAGTCTATCACTGCCCTTTTGATAGGTATTTGCACTGGGATAGTCATTTTGTTGTTGAGTCGCGGTAAAAGCTCGCATCTTCTAGTTTTCAGCGAAGATCTTTTCTTTATATACCTTCTGCCACCTATCATATTTAATGCCGGGTTTCAGGTGAAAAAGAAACAGTTTTTTGTTAACTTCATTACCATTACCCTGTTTGGAGTTGTTGGTACATTAATAAGTTGTAGCATCATAACTTTCGGTGTCACGCAA…
		Glyma.20G229900.1	MVFEISTVVSKLQTLSTSDHASVVSMNLFVALLCGCIVLGHLLEENRWMNESITALLIGVCTGIVILLFSGGKSSHILVFSEDLFFIYLLPPIIFNAGFQVKKKQFFVNFMTIMLFGAIGTLISCTIITLGATQIFKRLDVGPLELGDFLAIGAIFAATDSVCTLQVLNQDETPLLYSLVFGEGVVNDATSVVLFNAIQSFDLNQIDPSIAGHFLGNFLYLFIASTMLGVLTGLLSAYIIKKLYIGRHSTDREVALMMLMAYLSYMLAELSYLSGILTVFFCGIVMSHYTWHNVTESSRITTKHSFATLSFVAEIFIFLYVGMDALDIEKWKFVSDSPGTSVATSSVLLGLILLGRAAFVFPLSFLSNLAKKSPNEKISFRQQVIIWWAGLMRGAVSIA…	ATGGTTTTTGAAATCAGTACTGTTGTTTCAAAATTGCAAACGTTATCCACCTCAGACCATGCCTCCGTGGTCTCCATGAACTTATTTGTGGCACTTCTTTGTGGTTGTATTGTCCTTGGCCATCTTCTTGAGGAGAATCGGTGGATGAACGAGTCTATCACTGCTCTTTTGATTGGTGTTTGCACTGGCATAGTCATTTTGCTGTTTAGTGGTGGCAAAAGCTCGCATATTCTTGTTTTCAGTGAAGATCTTTTCTTTATATACCTTCTGCCGCCTATAATATTTAATGCCGGGTTTCAGGTGAAAAAGAAGCAGTTTTTTGTTAACTTCATGACCATCATGTTGTTTGGTGCTATTGGCACATTAATATCTTGTACCATCATAACTTTGGGTGCCACA…
Z. mays		GRMZM2G027851_T01	MGLGVVAELVRLGVLSSTSDHASVVSINLFVALLCACIVLGHLLEENRWVNESITALIIGLCTGVVILLTTKGKSSHILVFSEDLFFIYLLPPIIFNAGFQVKKKQFFRNFMTITLFGAVGTMISFFTISLGAIAIFSRMNIGTLDVGDFLAIGAIFSATDSVCTLQVLHQDETPFLYSLVFGEGVVNDATSVVLFNALQNFDLNHIDVAVVLNFLGNFCYLFVSSTLLGVFTGLLSAYIIKKLYIGRHSTDREVALMMLMAYLSYMLAELLDLSGILTVFFCGIVMSHYTWHNVTESSRVTTKHAFATLSFIAETFLFLYVGMDALDIEKWEFASDSPGKSIGISSILLGLVLVGRAAFVFPLSFLSNLTKKSPLEKITFRQQIVIWWAGLMRGAVSI…	ATGGGGCTCGGCGTGGTGGCGGAGCTGGTGCGGCTGGGCGTGCTGAGCTCGACCTCCGACCACGCGTCGGTGGTGTCCATCAACCTGTTCGTCGCGCTGCTCTGCGCCTGCATCGTCCTGGGCCACCTCCTGGAGGAGAACCGCTGGGTTAACGAGTCCATCACCGCGCTCATCATCGGGCTGTGCACCGGCGTCGTGATCCTGCTGACCACCAAGGGGAAGAGCTCGCACATCCTCGTCTTCAGCGAGGACCTCTTCTTCATCTACCTCCTACCTCCCATCATCTTCAATGCCGGGTTCCAGGTGAAGAAGAAACAGTTCTTCCGGAATTTCATGACAATCACACTATTCGGTGCTGTTGGCACAATGATATCCTTCTTCACAATCTCTCTCGGCGCA…
		GRMZM2G037342_T02	MGLGAAMALALGDPPADYASIAAVGLFVALMCVCIVVGHLLEENRWMNESITALFIGLGTGAVILFASSGKHSRVLVFSEDLFFIYLLPPIIFNAGFQVKKKQFFRNFITITLFGAVGTLISFTVISLGALGLISRLNIGALELGDYLALGAIFSATDSVCTLQVLSQDETPFLYSLVFGEGVVNDATSVVLFNAIQNFDPGNISSAKLLNFIGSFLYLFGSSTILGVASGLLSAYTIKKLYFGRHSTDREVSIMMLMAYLSYMLAELLDLSGILTVFFCGIVMSHYTWHNVTESSRVTTKHAFATLSFISETFLFLYVGMDALDIEKWKIVGQTYSPVKSIALSSTILALVLVSRAAFVFPLSFVSNLTKKTPNGKISFRQQVIVWWAGLMRGAVSIA…	ATGGGGCTGGGGGCTGCGATGGCGCTGGCGCTGGGCGACCCGCCAGCGGACTACGCCTCCATCGCGGCGGTGGGGCTGTTCGTGGCGCTCATGTGCGTCTGCATCGTCGTCGGGCACCTCCTCGAGGAGAACCGCTGGATGAACGAGTCCATCACCGCGCTCTTCATCGGGCTGGGAACTGGAGCGGTCATCCTGTTCGCGTCGAGCGGGAAGCATTCGCGCGTGCTGGTGTTCAGCGAGGACCTCTTCTTTATTTACCTGCTGCCGCCGATCATATTCAATGCAGGGTTCCAAGTGAAGAAGAAACAGTTCTTTCGAAACTTCATTACTATTACACTGTTTGGTGCAGTTGGCACCTTGATCTCTTTTACTGTAATATCCCTTGGCGCTCTAGGACTA…
		GRMZM2G063492_T01	MGLGLGALLKSGGLSVSDHDAIVSINIFIALLCSCIVIGHLLEGNRWVNESITALVMGLITGGVILLVTNGTNSRILVFSEDLFFIYLLPPIIFNAGFQVKKKQFFRNFITIILFGAIGTLISFVIISLGAMGLFKKLDVGPLELGDYLAIGAIFSATDSVCTLQVLNQDETPLLYSLVFGEGVVNDATSVVLFNAIENLDIDNFDAIVLLNFVGKFLYLFFTSTILGVATGLLSAYIIKKLCFARHSTDREVSIMILMAYLSYMISMLLDLSGILTVFFCGIVMSHYTWHNVTESSRVTTKHTFATLSFIAEIFLFLYVGMDALDIEKWKLASSSPKKPIALSAIILGLVMVGRAAFVFPLSFLSNLSKKEARPKISFKQQVIIWWAGLMRGAVSIAL…	ATGGGCCTGGGTTTGGGAGCTCTTCTCAAATCCGGCGGGCTCTCGGTCTCGGATCACGACGCCATCGTCTCGATTAACATCTTCATCGCGCTGCTCTGCAGCTGCATTGTCATCGGCCACTTGCTGGAAGGGAACCGATGGGTGAACGAGTCCATCACCGCGCTTGTCATGGGCCTCATCACCGGAGGCGTCATCCTGCTGGTTACTAATGGGACAAACTCACGCATTCTTGTGTTCAGCGAGGACCTGTTTTTCATATATTTACTTCCGCCGATAATCTTCAATGCCGGGTTTCAAGTAAAGAAAAAGCAATTCTTCCGCAACTTTATAACAATTATTTTGTTTGGTGCTATTGGGACTCTGATTTCCTTTGTAATAATCTCTCTTGGTGCTATGGGG…
		GRMZM2G067747_T01	MALELSLASASPPAGGGLAQPPPLAPPGKEQQVAGVGILLQISMLVLSFVLGHVLRRHRFYYLPEASASLLIGLVVGGLANISNTETNTRTWFNFHEEFFFLFLLPPIIFQSGFSLSPKPFFANFGAIVTFAILGTFIASVVTGVLVYLGGLTFLMYKLPLVECLMFGALISATDPVTVLSIFQELGSDVNLYALVFGESVLNDAMAISLYRTMSSVRSHAAGGENFFMMILQFLETFVGSMSSGVGVGFISALLFKYAGLDVDNLQNLECCLFVLFPYFSYMLAEGLGLSGIVSILFTGMVMKHYTYSNLSDNSQRFVSAFFHLLSSLAETFVFIYMGFDIAMEEHSWSHVGFIFFSIIFIVVARAANVFSCAYLVNMSRPEHRRIPVKHQKALWFSG…	ATGGCGCTGGAGCTGAGCCTGGCCTCGGCTTCGCCGCCGGCGGGCGGCGGCTTGGCGCAGCCGCCGCCCCTCGCCCCACCCGGGAAGGAGCAGCAAGTGGCCGGCGTGGGGATTCTACTGCAGATCTCCATGCTCGTGCTCTCGTTCGTCCTCGGCCACGTCCTGCGCCGCCACCGCTTCTACTACCTCCCCGAGGCCAGCGCCTCGCTTCTAATTGGCTTAGTTGTTGGTGGCCTCGCTAATATTTCAAATACAGAGACCAACACAAGGACGTGGTTCAACTTCCATGAAGAGTTCTTCTTCTTGTTCTTATTACCTCCGATAATATTCCAGTCGGGTTTCAGCTTATCTCCGAAACCATTCTTTGCAAACTTTGGGGCTATCGTAACTTTTGCAATT…
		GRMZM2G090149_T01	MMFGALVSATDPVTVLSIFQELGTDTNLYALVFGESVLNDAVAISLYRSMASMRTHHSGKNFFLVILRFLENFVGSMSSGIGVGLISALLFKYAALGVENLHNLESCLFVLFPYFSYMLAEGIGLSGIISILFTGIVMKRYTFSNLSDDSQRFTARFFHLLSSLAEAFVFIYMGFDIAIERQSWSHIGFIFFSIIFILVARAANVFSCAYILNLARPPHCQIPRQYQQALWYSGLRGAMAFALALQSVHDLPDGHGETIFTATTSIVVLTVLLIGGSTGTMLEALQVVGDSNRYCQLYELQESSNGNDTGYTGQNYDEGASTSSKFRSKLRDLRRSTSSFALLDRNYLTPIFTSQNGDCNDNTTESPNEELTIFRGPGDLEVHD*	ATGATGTTTGGTGCTCTTGTATCAGCAACTGATCCTGTGACAGTTTTGTCTATATTTCAGGAGCTTGGCACTGATACAAATCTATATGCACTGGTTTTTGGAGAATCCGTTTTAAATGACGCTGTAGCGATATCCTTGTACAGGTCTATGGCATCTATGAGGACGCACCATTCTGGAAAAAACTTTTTCCTTGTAATTCTGAGGTTTCTTGAAAATTTTGTTGGATCAATGTCATCAGGCATTGGTGTTGGACTAATTTCCGCTCTCCTCTTCAAGTATGCAGCACTGGGCGTTGAGAACCTTCACAATCTGGAGAGTTGCTTGTTTGTGCTTTTCCCATACTTCTCGTACATGCTAGCAGAAGGCATTGGTCTATCTGGCATTATTTCTATTCTCTTC…
		GRMZM2G098494_T01	MGGEAEPDNAVLFVGVSLVLGIASRHLLRGTRVPYTVALLVLGVALGSLEYGTQHGLGKLGAGIRIWANINPDLLLAVFLPALLFESSFSMEVHQIKDKGGGYLNQLIPLPCELMVNTSSRGTFKRCMAQMVLLAGPGVLISTVLLGVAVKLTFPYNWSWKTSLLLGGLLSATDPVAVVALLKELGASKKLSTIIEGESLMNDGTAIVAYQLFYRMVLGRTFDAGSIIKFLSEVSLGAVALGLAFGIMSILWLGFIFNDTIIEIALTLAVSYIAFFTAQDSLEVSGVLTVMTLGMFYAAFAKTAFKGESQQSLHHFWFKVQTQSWFLTLAAVRQYHCVKVRQDFKGFLDLFAPGDYLTPIGQFFLLVTKSTMKSSVDTELREMVAYIANTLIFILSGVV…	ATGGGCGGCGAGGCTGAGCCTGACAACGCGGTGCTCTTCGTTGGGGTGTCGCTGGTGCTGGGCATCGCCTCCCGGCACCTCCTCCGCGGCACCCGCGTGCCCTACACCGTCGCCCTTCTCGTCCTCGGCGTCGCGCTTGGATCCCTCGAGTACGGAACACAACATGGTCTAGGCAAGCTTGGAGCTGGAATTCGTATCTGGGCTAACATAAACCCTGATCTTCTGCTGGCTGTTTTTCTACCTGCCCTCCTCTTTGAAAGCTCCTTCTCCATGGAAGTACACCAAATAAAGGACAAGGGTGGAGGCTATCTGAATCAGCTCATCCCTTTGCCTTGTGAGCTTATGGTCAACACATCCTCTAGAGGTACATTTAAGAGATGTATGGCACAGATGGTGTTA…
		GRMZM2G118019_T01	MAAAAWWETLVVAAAADGTGGSSTTVVSICMFTTVLCLCLVAGHLLEENKWVNESITALVIGCIIGVIVFLLTKGKHSHILRFDEQLFFIYVLPPIIFNAGFQVKKKQFFHNFMTIMSFGVFGVFISGAIVSAGCYWLFPKVGFGELGAVDYLALGAIFSSTDTVCTLQVINQDETPRLYSLVFGEGVVNDATAVVLFNAIKDLDISRLKGGVVLKVIFDFLYLFATSTVLGISIGLVTAYVLKALYFGRHSTDREVALMALMAYLSYMLAELLELSGILTVFFCGIVMSHYAWHNVTESSRITTKHIFATLSFIAETFIFLYVGMDALDIDKWRTSKESFKTSIGIFGILILLILLGRVAFVFPISILSNIMSGSSERTPITFKHQVVIWWAGLMRGA…	ATGGCGGCGGCGGCGTGGTGGGAGACGCTGGTGGTGGCAGCGGCGGCGGATGGAACCGGTGGGAGCAGCACCACGGTGGTGTCCATCTGCATGTTCACGACGGTGCTGTGCCTGTGCCTCGTCGCGGGCCACCTCCTCGAGGAGAACAAGTGGGTCAATGAGTCCATCACCGCCCTCGTCATCGGGTGCATCATAGGAGTGATCGTATTTCTGCTGACCAAGGGGAAGCACTCACACATCCTGCGGTTCGATGAGCAGCTCTTCTTCATCTACGTGCTTCCACCGATAATCTTCAACGCCGGGTTTCAGGTCAAGAAAAAGCAGTTCTTCCACAACTTCATGACCATCATGTCCTTCGGCGTGTTCGGCGTTTTCATCTCAGGTGCAATAGTTTCGGCA…
V. vinifera		GSVIVT01000002001	MGFLDAIPNKHSLQDSSSFLNTTTVIALCLFFALLCACIVIGHLLEEHRWANESITALLLGLCAGVVVLLVSKGRSSKILAFNEDLFFLYLLPPIIFNAGFQVKKKQFFKNFSIILMFGVFGTIISFCLISAGAFLLFKKIGITTLNIEDYLAVGAILSATDSVCTLQVLNQEETPFLYSVVFGEGVVNDATSIVIYNAVQSLDLSNIDALTALKLLGTFLYLFFTSTILGVVAGLLSAYIIKTLYFGRHSTDREVALMMIMAYLSYMLAELLSLSGILTVFFCGIVMSHYTWHNVTESSRITTKHAFATISFIAETFIFLYVGMDALDIDKWRSSKASAGTSVSVSSAFLALVLIGRAAFVFSLSNILNFFKSAESTKVEFRQQFIIWWAGLMRGAVT…	ATGGGGTTCTTGGATGCCATACCAAATAAGCATTCACTCCAAGATTCATCCTCCTTTCTCAACACTACTACTGTCATAGCCCTCTGTTTGTTCTTTGCTCTTCTTTGTGCTTGCATAGTCATTGGCCATCTTCTTGAGGAGCACAGATGGGCCAACGAGTCAATCACCGCGCTTCTTTTGGGGTTGTGCGCGGGTGTGGTGGTGCTGTTGGTGAGTAAAGGCCGTAGTTCGAAAATTCTTGCGTTCAATGAGGACTTGTTCTTCCTCTATTTGCTTCCCCCAATCATTTTCAATGCTGGTTTCCAGGTAAAGAAGAAGCAATTTTTTAAGAATTTCTCAATAATATTGATGTTCGGAGTATTTGGTACCATAATATCCTTCTGCCTCATATCAGCAGGT…
		GSVIVT01011001001	MGLNSLAGLGMRSTSDQVSIDAITLFVALLCACIVIGHLLEEYRWMNESITALFIGLCTGIVLLLTTGGKISLILLFNEELFFIYLLPPIIFNAGFQVKKKQFFRNFMTIILFGAIGTLISFGIISLGAIQLFKKLDIGFLEIGDYLAIGAIFSATDSVCTLQVLNQDETPLLYSLVFGEGVVNDATSVVLFNAIQRFDLSHITSGIAFQFVGNFLSLFFASTLLGVFIGLLSAYIMKKLYFGRHSTDREVALMIVMAYLSYIMAELFYLSGILTVFFCGIVMSHYTWHNVTESSRVTTKHTFATLSFVSEIFIFLYVGIDALDIEKWRVVSNSPGTSIGVSSILLGLVLIGRAAFVFPLSFLSNLTKKSESDKIGFKQQITIWWAGLMRGAVSVALAY…	ATGGGTCTTAATTCATTAGCGGGACTGGGGATGAGATCTACCTCTGATCAAGTCTCGATAGATGCTATAACCTTGTTTGTGGCTCTCCTTTGTGCTTGCATTGTGATTGGTCATCTTCTCGAGGAGTATAGATGGATGAATGAGTCAATCACTGCCCTTTTTATAGGGTTGTGCACTGGAATTGTTCTCCTATTAACTACAGGAGGAAAGATCTCACTCATTTTACTATTCAATGAGGAACTTTTCTTCATATATCTTCTTCCTCCTATCATATTCAATGCTGGGTTCCAGGTAAAAAAGAAGCAGTTTTTCCGAAACTTTATGACAATCATATTGTTTGGTGCTATTGGTACACTGATATCCTTTGGCATTATATCTCTAGGTGCTATACAATTATTC…
		GSVIVT01011573001	MGSVLEGVFPYRALGEESSSSSSNPTDAVIFVGICLVMGIACRQLLRGTRVPYTVALLILGIALGSLEHGTSNKLGKIGDGIRLWANIDPNLLLAVFLPALLFESSFSMEVHQIKRCMVQMLILAGPGVLVSTFCLGSALKFTFPYDWSWKTSLLLGGLLSATDPVAVVALLKELGAGKKLSTIIEGESLMNDGTAIVVYQLFYQMVLGKSFNFGAVVKFLTQVSLGAVGIGLAFGLASVLWLGFIFNDTVIEITLTLAVSYIAYFTAQEGADVSGVLAVMTLGMFYAAVAKTAFKGDGQQSLHHFWEMVAYIANTLIFILSGVVIAEGVLGSNDIFKNHGNSWGYLILLYVYVQVSRIVVVGVSYPFLWYFGYGLDWKEAIILIWSGLRGAVALSLSL…	ATGGGGTCAGTGTTGGAAGGGGTGTTTCCCTACAGAGCGTTGGGGGAGGAGAGTTCTTCTTCTTCATCGAATCCAACGGACGCCGTGATTTTTGTTGGGATTTGTTTGGTTATGGGCATAGCTTGTAGGCAATTACTTCGGGGGACCAGGGTCCCTTACACCGTCGCTTTGCTCATCCTTGGCATTGCTCTTGGATCTTTAGAACATGGTACAAGTAATAAATTGGGAAAGATTGGTGATGGCATACGCCTTTGGGCAAATATTGATCCTAATCTTCTATTGGCTGTTTTTCTGCCTGCGCTTCTTTTTGAGAGTTCATTCTCAATGGAGGTGCACCAAATAAAGAGATGTATGGTACAAATGCTTATACTGGCTGGGCCAGGTGTTCTGGTTTCGACC…
		GSVIVT01017814001	MGFELGSVVMKLGMVSTSDHSSVVSMNLFVALLCACIVVGHLLEEYRWMNESITALALGLCTGIIILLTTRGKSSHILVFSEDLFFIYLLPPIIFNAGFQVKKKQFFRNFMTIMLFGAIGTLISFGIISLGAIHFFKKMKIGSLDIGDYLALGAIFSATDSVCTLQVLNQDETPLLYSLVFGEGVVNDATSVVLFNAIQSFDLSHIDSSIALQFIGNFLYLFITSTMLGVFAGLLSAYIIKKLYFGRHSTDREVAIMILMAYLSYMLAELFYLSAILTVFFCGIVMSHYTWHNVTESSRVTTKHAFATLSFVAEIFIFLYVGMDALDIEKWRFVSDSPGKSIGVSSILLGLVLVGRAAFVFPLSFLSNLTKKSSSEKIHIKQQVTIWWAGLMRGAVSMA…	ATGGGGTTTGAATTAGGCTCTGTTGTGATGAAATTGGGAATGGTCTCTACATCTGATCACAGTTCTGTGGTCTCCATGAATCTATTTGTGGCGCTTCTCTGCGCGTGTATAGTGGTGGGTCACTTGTTAGAGGAGTATCGATGGATGAACGAGTCAATCACAGCCCTTGCGCTTGGTCTGTGCACAGGAATTATTATTCTACTAACCACCCGAGGAAAAAGCTCACATATTTTAGTATTCAGTGAAGATCTTTTCTTTATTTATCTTCTTCCACCTATCATTTTTAATGCTGGCTTCCAGGTGAAAAAGAAGCAGTTTTTTCGTAACTTCATGACCATCATGCTGTTTGGAGCTATTGGAACTCTGATATCTTTTGGCATCATATCATTAGGTGCTATA…
		GSVIVT01019361001	MTIDQAHKLISGKCWSWIYCCFDILFNQLLNLFKYAGLDIDNLLNLECCLFVLFPYFSYMLAEGLGLSGIVSILFTGIVMKHYTFSNLSENSQRFVSAFFHLISSLAETFVFIYMGFDIAMEQHSWSHVGFIFFSILFIIVARAANVFSCAYMVNLIRPAHRQIPLKHQKALWYSGLRGAMAFALALQSVHDLPEGHGQTIFTATTAIVVLTVLLIGGSTGTMLEALQVVGDGHDGPIGESFEVNNGYISPPYDEEESSGNRLKMRLKEFHKNTATFRALDKNYLTPFFTTQTGDDEEQEDFGEAASSSRRASFHG*	ATGACCATTGACCAGGCCCATAAATTGATTTCTGGAAAGTGTTGGAGTTGGATTTACTGCTGCTTTGATATCCTTTTTAATCAATTACTAAACCTTTTTAAGTATGCAGGATTGGACATCGACAATCTTCTGAACTTGGAGTGCTGTCTATTTGTTCTTTTTCCATATTTCTCGTATATGTTAGCAGAAGGTCTGGGTCTATCTGGAATTGTGTCAATATTGTTCACTGGGATTGTTATGAAGCATTACACATTCTCAAATTTGTCGGAAAATTCTCAGCGATTTGTTTCTGCATTTTTTCATTTGATATCATCATTAGCAGAGACATTTGTATTTATATACATGGGCTTTGATATTGCCATGGAACAACATAGTTGGTCTCATGTTGGATTCATCTTT…
		GSVIVT01019363001	MDDLPISPTEPRGSPSPGKEQQAAGVGILLQIMMLVLSFVLGHVLRRKKFYYLPEASASLLIGLIVGGLANISDTETSIRAWFNFHEEFFFLFLLPPIILYPYLGCCNLLLLSLFDLLSGFSLSPKPFFSNFGAIVTFAIVGTFIASTVTGILVYLGGLIYLMYRLPFLECMMFGALISATDPVTVLSIFQELGSDMNLYALVFGESVLNDAMAISLYRTISLIKSHVPSEQNFFMVIVKFLETFVGSMSSEVGISFFGVLFRYVQAFGNMLSTLPPSFVGKPRIHIPSP*	ATGGACGACCTTCCCATTTCTCCGACGGAGCCCCGGGGGAGTCCCTCTCCCGGCAAGGAGCAGCAAGCCGCCGGCGTCGGAATCCTCCTCCAGATCATGATGCTCGTCCTCTCCTTCGTCCTCGGCCACGTCCTTCGCCGCAAAAAATTCTATTACCTTCCTGAGGCCAGCGCTTCTCTCTTGATAGGTTTGATTGTGGGTGGACTTGCCAACATCTCCGACACAGAAACTAGCATCAGGGCATGGTTTAATTTCCACGAGGAGTTTTTCTTCCTCTTTCTGCTACCTCCAATCATATTATATCCTTACTTGGGTTGTTGCAATTTGTTACTGCTTTCTTTGTTTGATCTCCTATCTGGTTTCAGTCTATCTCCTAAACCCTTCTTTTCAAATTTTGGG…
		GSVIVT01021972001	MMASQFGSMLTRLGNLSTSDHASVVSINLFVALLCGCIVIGHLLEENRWVNESITALVIGVCTGVVILLTSGGRSSHLLVFSEDLFFIYLLPPIIFNAGFQVKKKQFFRNFITIMLFGAVGTLISCGIITSGVMQFFSKLDIGSFDIGDYLAIGAIFSATDSVCTLQVLNQDETPLLYSLVFGEGVVNDAASVVLFNAIQSFDLTHTNLRIALQFIGNFFYLFFTSTMLGVVAGLLSAYIIKTLYFGRHSTDREVALMMLMAYLSYILAELFYLSGILTVFFCGIVMSHYTWHNVTESSRVTTKHAFATLSFVAEIFIFLYVGMDALDIEKWRFVSKTPGTSVAVSSILIGLVLVGRAAFVFPLSFLSNLAKKNPTEKITFRQQVIIWWAGLMRGAVSV…	ATGATGGCTTCCCAGTTTGGTTCAATGTTGACAAGGTTGGGTAATCTATCCACTTCTGATCATGCTTCTGTGGTGTCCATCAATCTATTTGTGGCACTCCTTTGTGGTTGCATTGTGATTGGTCATCTTCTTGAGGAGAACCGGTGGGTGAATGAGTCAATCACTGCCCTTGTGATTGGTGTGTGTACTGGAGTTGTTATTTTGCTGACAAGTGGGGGAAGAAGCTCACATCTTCTGGTCTTCAGTGAAGATCTTTTCTTTATATATCTTCTTCCGCCCATTATATTTAATGCTGGGTTTCAGGTGAAAAAGAAGCAATTTTTTCGGAACTTTATCACTATCATGCTGTTTGGTGCGGTTGGAACACTAATATCTTGTGGCATAATAACATCAGGTGTT…
		GSVIVT01037753001	MSASGFAMNIAGDHAQVVLISVFVAVLCLCLVIGHLLEENRWLNESTTAIIIGCITGTIILLLSKGKSSHILRFNEELFFIYLLPPIIFNAGFQVKKKQFFQNFITIMLFGVIGVFISSSIITAGAWWLFPRFGFTGLSAQDYLAIGTIFSSTDTVCTLQVLHQDETPLLYSLVFGEGVVNDATSVVLFNAVQKLDKSKLNGWAALRVLLDSLYLFSTSTALGVVAGLLTAYTLKTLYIGRHSTVREIALMVLMAYLSYTLAELFHLSGILTVFFCGILMSHYASHNVTQSSRITTRHIFATMSFIAETFIFLYVGIDALDIEKWKLSKLSFRTSVGIYSTVVLLISLGRAAFVFPLSTFSNYVHRRADRLSSISFKHQVIIWWAGLMRGAVSIALAFK…	ATGTCAGCTTCTGGGTTTGCTATGAACATCGCGGGGGACCACGCCCAGGTCGTCCTGATTTCAGTTTTCGTGGCTGTTCTCTGCCTATGTTTGGTCATCGGTCACTTGCTCGAAGAAAATCGATGGCTCAATGAATCCACCACTGCTATTATCATCGGATGCATAACGGGAACCATAATCTTGTTGTTGAGCAAAGGGAAAAGCTCTCACATCCTAAGGTTTAATGAAGAACTGTTCTTCATATATCTCCTCCCACCCATAATATTCAATGCCGGGTTTCAGGTCAAGAAGAAACAGTTCTTCCAAAACTTCATAACCATTATGCTGTTTGGAGTGATAGGTGTTTTTATATCCTCATCCATTATTACAGCTGGAGCCTGGTGGCTGTTTCCTCGGTTT…
O. sativa		LOC_Os05g05590.1	MGLDLGALVLKSGGLLVSDYDSIVAINIFVALLCSCIVIGHLLEGNRWVNESITALVMGLITGGVILLVSGGKNSHILVFSEDLFFIYLLPPIIFNAGFQVKKKQFFRNFMTIILFGAVGTLISFVIISLGAMTLFKKLDVGPLQLGDYLAIGAIFSATDSVCTLQVLNQDETPLLYSLVFGEGVVNDATSVVLFNAIEDIDIANFDSLVLLAFIGNFLYLFFTSTLLGVVAGLLSAYIIKKLCFARHSTDREVAIMILMAYLSYMLSMLLDLSGILTVFFSGIVMSHYTWHNVTESSRITTKHTFATLSFIAEIFLFLYVGMDALDIEKWKLASSSPKKPIALSATILGLVMVGRAAFVFPLSFLSNLSKKETRPKISFKQQVIIWWAGLMRGAVSIA…	ATGGGGCTGGATTTGGGAGCTCTCGTTCTCAAATCCGGCGGGCTGTTGGTGTCGGACTACGACTCGATCGTCGCGATCAACATCTTCGTGGCGCTGCTGTGCAGCTGCATTGTGATCGGGCACCTGCTGGAAGGGAACCGGTGGGTCAATGAATCCATCACCGCGCTTGTCATGGGGCTGATCACTGGAGGTGTGATTCTGCTCGTCAGTGGTGGGAAGAACTCGCACATTCTTGTGTTCAGTGAGGACCTCTTCTTCATTTATTTGCTTCCACCGATCATCTTTAATGCTGGGTTTCAAGTAAAGAAAAAACAATTCTTCCGCAATTTTATGACAATTATTTTATTTGGTGCTGTGGGGACATTGATATCCTTTGTGATAATCTCTCTAGGTGCCATG…
		LOC_Os06g21360.1	MAWWWWWSEAVVVGGGTGGGSSGTVVSICVFTAVLCVCLVAGHLLEENKWVNESITALLIGCVVGAIIFLLSEGKNSRILRFDEQLFFIYVLPPIIFNAGFQVKKKQFFHNFLTIMSFGIFGVFISVAIVSTGCYWLFPKVGFGDLGAVDYLDLILFTTTALGAIFSSTDTVCTLQVISQDETPRLYSLVFGEGVVNDATSVVLFNAIKNLDITQLKGGVALKVISDFLYLFFTSTMLGVTIGLSTAYALKALYFGRHSTDREVALMALMAYLSYMLAEFLDLSGILMVFFCGIVMSHYAWHNVTESSRITTRHIFATLSFIAETFIFLYVGMDALDIDKWKTSETSFKTSLGIFGIIISLVLLGRAAFVFPLSIMSNYMSGSSEKAPITFNHQFTFSG…	ATGGCGTGGTGGTGGTGGTGGTCGGAGGCGGTGGTGGTGGGCGGAGGGACGGGCGGCGGGAGCAGCGGCACGGTGGTGTCCATCTGCGTGTTCACGGCGGTGCTGTGCGTGTGCCTCGTCGCCGGCCACCTCCTCGAGGAGAACAAGTGGGTCAACGAGTCCATCACCGCCCTCCTCATCGGTTGTGTTGTAGGTGCTATCATATTTCTGTTGAGTGAAGGCAAGAACTCGCGAATCCTGAGGTTCGACGAGCAGCTCTTCTTCATCTATGTACTTCCTCCCATAATCTTCAATGCAGGCTTCCAGGTCAAGAAGAAGCAGTTCTTTCACAATTTTCTCACCATAATGTCCTTTGGGATATTCGGCGTGTTCATCTCAGTTGCGATAGTTTCAACAGGT…
		LOC_Os07g47100.2	MGMEVAAARLGALYTTSDYASVVSINLFVALLCACIVLGHLLEENRWVNESITALIIGLCTGVVILLMTKGKSSHLFVFSEDLFFIYLLPPIIFNAGFQVKKKQFFRNFMTITLFGAVGTMISFFTISIAAIAIFSRMNIGTLDVGDFLAIGAIFSATDSVCTLQVLNQDETPFLYSLVFGEGVVNDATSIVLFNALQNFDLVHIDAAVVLKFLGNFFYLFLSSTFLGVFAGLLSAYIIKKLYIGRHSTDREVALMMLMAYLSYMLAELLDLSGILTVFFCGIVMSHYTWHNVTESSRVTTKHAFATLSFIAETFLFLYVGMDALDIEKWEFASDRPGKSIGISSILLGLVLIGRAAFVFPLSFLSNLTKKAPNEKITWRQQVVIWWAGLMRGAVSIAL…	ATGGGGATGGAGGTGGCGGCGGCGCGGCTGGGGGCTCTGTACACGACCTCCGACTACGCGTCGGTGGTGTCCATCAACCTGTTCGTCGCGCTGCTCTGCGCCTGCATCGTCCTCGGCCACCTCCTCGAGGAGAATCGCTGGGTCAATGAGTCCATCACCGCGCTCATCATCGGGCTCTGCACCGGCGTGGTGATCTTGCTGATGACCAAAGGGAAGAGCTCGCACTTATTCGTCTTCAGTGAGGATCTCTTCTTCATCTACCTCCTCCCTCCGATCATCTTCAATGCAGGTTTTCAGGTAAAGAAAAAGCAATTCTTCCGGAATTTCATGACGATCACATTATTTGGAGCCGTCGGGACAATGATATCCTTTTTCACAATATCTATTGCTGCCATTGCA…
		LOC_Os09g11450.1	MALELSLVSASPPGGLAASPPPPAAIPGKEQQVAGVGILLQISMLVLSFVLGHVLRRHRFYYLPEASASLLIGLVVGGLANISNTETNTRTQSGFSLSPKPFFANFGAIVTFAILGTFIASVVTGVLVYLGGLTFLMYKLPFVECLMFGALISATDPVTVLSIFQELGTDVNLYALVFGESVLNDAMAISLYRTMSLVRSQAAAGENFFMMVFQFLETFVGSLSSGCITAQNILNYFKGTFGIVVLELDLSLLLYPFPKFYMETLFAKHERLCMLSIDHVKLQYLCITIYHLLIACFTVNYFIYYLILCNLDHSVYLFKYAGLDIDKYMLAEGLGLSGIVSILFTGMVMKHYTFSNLSNNSQRFVSAFFHLLSSLAETFVAVNVFSCAYLVNMSRPEHR…	ATGGCGCTGGAGCTGAGCCTGGTGTCCGCTTCGCCCCCTGGTGGGCTGGCGGCGAGCCCGCCCCCGCCCGCCGCCATCCCGGGGAAGGAGCAGCAGGTGGCCGGGGTGGGGATCCTGCTGCAGATCTCCATGCTCGTGCTCTCCTTCGTGCTCGGCCACGTCCTCCGCCGCCACCGGTTCTACTACCTCCCCGAGGCCAGCGCGTCTCTCCTCATCGGTCTAGTTGTCGGTGGGCTTGCTAATATTTCAAATACAGAGACCAACACTAGAACCCAATCAGGATTCAGTCTATCCCCAAAACCATTCTTTGCAAATTTTGGGGCTATTGTAACTTTTGCCATCCTTGGGACATTCATTGCTTCTGTTGTAACAGGAGTTCTCGTCTATCTTGGTGGGTTG…
		LOC_Os09g30446.1	MMFGALVSATDPVTVLSIFQELGTDVNLYALVFGESVLNDASLILSNLFKYAALGVENLHNLESCLFVLFPYFSYMLAEGFGLSGIVSILFTGIVMKRYTFYNLSEDSQRFTARFFHLLSSLAEAFVFIYMGFDIAMERQSWAANVFSCAYILNLARPVHCQIPRQYQLALWYSGLRGAMAFALALQSIHDLPEGHGETIFTATTSIVVLTVLLIGGSTGTMLESLQHNFDGNNAGYPGQRYGEETSTSSNFTMKLKELQRRYSSSHLILKLYLLIALL*	ATGATGTTTGGTGCTCTGGTGTCAGCAACTGATCCTGTTACTGTACTGTCCATATTTCAGGAACTTGGCACTGATGTGAACCTCTATGCGCTGGTTTTTGGAGAATCAGTTCTCAATGATGCTTCCTTAATTCTATCAAACCTCTTCAAGTATGCAGCTCTAGGTGTTGAGAACCTTCATAATCTGGAGAGTTGCTTGTTTGTCCTTTTCCCTTACTTCTCGTACATGCTAGCTGAAGGCTTTGGTTTGTCTGGTATTGTCTCTATTCTGTTTACTGGAATTGTTATGAAGAGATACACCTTCTATAACTTATCAGAAGATTCTCAGCGTTTTACAGCTCGTTTTTTCCATCTACTTTCATCACTAGCAGAGGCTTTCGTGTTCATATACATGGGATTT…
		LOC_Os11g42790.1	MELGLGMGMGLGDPPADYGSIAAVGMFVALICVCIVVGHLLEESRWMNESITALIIGLGTGGVILMVSSWKHSRILVFSEDLFFIYLLPPIIFNAGFQVKKKQFFRNFMTITLFGAIGTLISFSVISLGSLGLISRLNIGSLDLGDYLALGAIFSATDSVCTLQVLNQDETPFLYSLVFGEGVVNDATSVVLFNAMQNFDLANFSSVKFLQFIGNFLYLFATSTFLGVAAGLLSAYIIKKLYFGRHSTDREVSIMMLMAYLSYMLAELLDLSGILTVFFCGIVMSHYTWHNVTESSRVTTKHAFATLSFIAETFLFLYVGMDALDMEKWKIVGETFSPMKSIALSSTILFLVLVARAAFVFPLSFLANLTKKTEEGKISIKQQVIIWWAGLMRGAVSIA…	ATGGAGCTCGGGTTGGGGATGGGGATGGGGCTGGGCGACCCGCCTGCGGACTACGGCTCGATCGCGGCGGTGGGGATGTTCGTGGCGCTCATCTGCGTCTGCATCGTCGTCGGCCACCTCCTCGAGGAGAGCCGATGGATGAACGAGTCCATCACCGCGCTAATCATCGGGTTGGGTACTGGAGGAGTGATTTTGATGGTGTCGAGCTGGAAGCACTCGCGCATACTGGTGTTCAGCGAGGATCTCTTCTTCATTTACCTGCTCCCGCCGATCATATTCAATGCGGGGTTCCAAGTTAAGAAGAAACAATTTTTCCGCAACTTCATGACTATTACGTTGTTTGGTGCGATTGGGACCCTAATCTCTTTCAGTGTAATTTCCCTCGGTTCTCTAGGACTA…
		LOC_Os12g44360.2	MDNPEAEPDDAVLFVGVSLVLGIASRHLLRGTRVPYTVALLVLGVALGSLEFGTKHGMGKLGAGIRIWANINPDLLLAVFLPALLFESSFSMEIHQIKKCMAQMVLLAGPGVLISTFFLGSALKLTFPYNWNWKTSLLLGGLLSATDPVAVVALLKELGASKKLSTIIEGESLMNDGTAIVVYQLFYRMVLGRTFDAGSIIKFLSEVSLGAVALGLAFGIASVLWLGFIFNDTIIEIALTLAVSYIAFFTAQDALEVSGVLTVMTLGMFYAAFAKTAFKGDSQQSLHHFWEMVAYIANTLIFILSGVVIADGVLENNVHFERHGASWGFLLLLYVFVQISRILVVVILYPLLRHFGYGLDLKEATILVWAGLRGAVALSLSLSVKRASDAVQTHLKPVD…	ATGGACAATCCCGAGGCGGAGCCTGATGACGCGGTGCTCTTCGTCGGGGTCTCCCTCGTCCTCGGCATCGCCTCCCGCCACCTCCTCCGGGGCACCCGCGTCCCCTACACCGTCGCCCTCCTCGTCCTCGGCGTCGCCCTCGGATCGCTCGAATTTGGCACAAAACATGGCATGGGCAAACTCGGAGCCGGCATTCGTATCTGGGCTAACATTAATCCTGATCTTCTTCTGGCTGTTTTTCTACCCGCTCTTCTTTTTGAAAGTTCCTTTTCCATGGAAATACACCAAATCAAGAAATGTATGGCACAAATGGTGTTACTTGCTGGACCTGGTGTGCTAATATCAACCTTTTTCCTAGGCTCTGCTCTAAAGCTCACTTTTCCATACAACTGGAACTGG…
M. truncatula		Medtr1g081900.1	MAIEITSIVSKLSMLSTSDHASVVSMNLFVALLCACIVLGHLLEENRWMNESITALLIGICTGVVILLFSGGKSSHILVFSEDLFFIYLLPPIIFNAGFQVKKKQFFVNFMTITSFGAIGTLISCVIITTGATFAFKRMDIGTLEIGDYLAIGAIFAATDSVCTLQVLNQDETPLLYSLVFGEGVVNDATSVVLFNAIQSFDLNQLNPSIALHFLGNFLYLFVASTLLGVVTGLLSAYVIKKLYIGRHSTDREVALMMLMAYLSYMLAELSYLSGILTVFFCGIVMSHYTWHNVTQSSRITTKHSFATLSFVAEIFIFLYVGMDALDIEKWKFVSDSPGTSIAASSVLLGLILLGRAAFVFPLSFLSNLTKKSQHQKISFRQQVIIWWAGLMRGAVSMA…	ATGGCTATTGAAATTACTTCTATTGTTTCAAAACTATCAATGTTATCCACTTCCGATCATGCTTCTGTTGTTTCTATGAACTTGTTTGTGGCACTTCTGTGTGCTTGTATTGTCCTTGGTCATCTTCTCGAGGAGAATCGCTGGATGAATGAATCCATCACTGCCCTTTTGATTGGTATATGCACTGGTGTAGTGATTTTGCTGTTTAGTGGTGGAAAAAGTTCGCATATTCTTGTTTTCAGTGAAGATCTTTTCTTTATATACCTGCTGCCGCCAATTATATTCAATGCCGGGTTTCAAGTAAAGAAAAAGCAGTTTTTTGTCAACTTCATGACTATCACATCATTTGGAGCTATTGGCACATTAATATCTTGTGTTATTATAACCACGGGTGCTACT…
		Medtr1g082440.1	MLKVAMLPSPLDSSTSYLSTSTIVSLCVFFALLCACIIVGHLLEEYRWASESIIALLLGLCSGVVVLLVTKFRSTEILIFNEDLFFLYLLPPIIFNAGFQVKKKQFFRNFTTILLFGVLGTVISFCVISVGAFLLFNRIGITNLSIKDHLAIGAILSATDSVCTLQVLSQDETPFLYSIVFGEGVVNDATSIVLFNSVQSLNFDSINAITALKLLGTFLYLFCTSTALGVVVGLLSAYIIKTLYFGRHSTDREVALMMLMAYLSYMIAELLNLSGILTIFFCGIVMSHYTWHNVTGSSRITTKHAFATISFIAETFIFVYVGMEALDIDKWKRSKASIGTSVAVSSTLIALVLIGRAAFVFPIANIANCTKTRESTKIEFRSQFIIWWAGLMRGAVTIA…	ATGCTTAAGGTAGCTATGTTACCCTCACCACTTGATTCTTCAACTTCATATCTGAGCACAAGCACCATTGTTTCACTTTGTGTATTCTTCGCACTCCTCTGCGCTTGCATCATCGTTGGCCACCTTCTCGAAGAATATCGATGGGCCAGTGAATCCATTATTGCCCTACTTCTTGGTTTGTGCTCTGGAGTGGTGGTATTGTTGGTGACCAAGTTCCGTAGTACAGAGATTCTAATATTCAACGAAGACTTGTTCTTTCTTTACTTGCTTCCACCAATCATTTTCAATGCCGGTTTCCAAGTCAAGAAGAAACAGTTCTTCAGGAATTTCACTACTATACTTCTGTTTGGAGTCCTTGGGACAGTTATTTCTTTCTGTGTCATATCTGTTGGTGCCTTT…
		Medtr1g082450.1	MVVLPSPLHFSTSFLSSATASTIVALCVFFALLCACIIIGHLLEDSRWANESITALFLGLCSGLVVLLVTNFQSHDILVFNEDLFFLYLLPPIIFNAGFQVKKKRFFRNFNHILLFGVLGTVISFCLISLGAFLLINRIGEVNLDIQDILAIGAILSATDSVCTLQVLSQDETPLLYSIVFGEGVVNDAMSIVIFNSVQSLNFSSINAVKALELLGTFLYLFCTSTILGVAVGLLSAYLIKTFYFGRHSTDREVALMMLMAYFSYMIAELLELSGILTIFFCGIVMSHYTWHNVTGNSRTTTKHSFATMSFISETFIFLYVGMDALDIDNWKASKASIGTSIAVSSTFLALVLIGRAAFVFPIANISNYFVTRESAKIEFRSQFIIWWAGLMRGAVTIA…	ATGGTTGTGTTACCCTCACCACTTCATTTTTCAACTTCATTTCTGAGCAGCGCAACCGCAAGCACCATTGTTGCGCTCTGTGTATTCTTCGCACTCCTTTGCGCTTGCATCATCATTGGCCATCTTCTGGAAGATAGTCGTTGGGCCAATGAGTCTATCACTGCCCTCTTTCTGGGTTTGTGTTCTGGTCTTGTGGTGCTGCTGGTGACCAATTTCCAAAGTCACGATATTCTAGTGTTCAATGAAGACTTGTTCTTCCTTTACTTGCTTCCACCAATCATCTTCAATGCCGGTTTCCAAGTCAAGAAGAAACGGTTCTTTAGGAATTTCAATCATATTCTTCTGTTTGGAGTTCTTGGGACAGTTATTTCATTCTGTCTCATATCTCTTGGTGCCTTC…
		Medtr2g028230.1	MGSENEISPADVHKAPPGKEQQAAGVGILLQIMMLVLSFVLGHVLRRKKIYIIPEASASLLIGLIVGILANISDTETNIRAWFNFHEEFFFLFLLPPIIFQSGFSLAPKPFFSNFGAIVTFAIFGTFLASFVTGALVYLGGLVFLMYRLPFVECMMFGALISATDPVTVLSIFQELGTDVNLYALVFGESVLNDAMAISLYRTMSVVKNNPSGQNFFMVVVRFLETFVGSLSAGLDIDNLQNLESCLFVLFPYFSYMLAEGLGLSGIVSILFTGIVMKHYAYSNLSQSSQRFVSAFFELISSLAETFIFIYMGFDIAMEQHSWSHVGFIFFSVIFIVIARAANVFSCAYLVNLVRPAHRKIPPKYQKALWYSGLRGAMAFALALQSVHDLPEGHGQTIF…	ATGGGCTCGGAGAATGAAATTTCTCCGGCCGACGTGCACAAGGCTCCTCCCGGCAAAGAACAACAAGCCGCCGGCGTCGGAATCCTTCTTCAGATCATGATGTTAGTTTTATCCTTCGTTCTCGGTCACGTTCTCCGTCGCAAAAAGATTTACATCATTCCGGAAGCTAGTGCTTCTCTTCTCATAGGGTTAATTGTTGGTATTTTAGCTAACATTTCAGATACTGAAACTAACATCAGGGCTTGGTTCAATTTTCATGAGGAGTTTTTTTTCTTGTTCCTGCTACCTCCGATCATATTTCAGTCTGGTTTCAGTCTTGCACCTAAACCTTTTTTCTCAAATTTTGGTGCAATTGTCACATTTGCTATATTTGGTACCTTTCTAGCTTCCTTTGTAACG…
		Medtr3g055600.1	MGMMSLMVALNLMQSDADKNLAHDHAQVVPMTLFVAVLCLCLVIGHLLEESRWINESIVAIFVGLIAGMILLLVTKGKSSHILTFDEELFFIYLLPPIIFNAGFQVKKKQFFHNFLTIMLFGVIGVFISTFIITSGSWLLFPKLNFHNLTVRDYLALGTIFSSTDTVCTLQVLHQDETPLLYSLVFGEGVVNDATSVVLFNAVQKLDVSRLDSKTLRVIGDFLYLFSTSTVLGVITGLLTAYILKALSFGRHSSVREISLMMLMAYLSYMLAELLELSGILTVFFCGISMSHYAWHNVTEISRITTRHVFATMSFIAETFIFLYVGMDALDIEKWRMTHLKFGNLLGIYSCLIFLILLGRAAFVFPLSALANYMNRRAEETPSITFGHQIIIWWAGLMR…	ATGGGAATGATGAGCTTGATGGTTGCACTTAACTTGATGCAATCTGATGCGGATAAAAATTTGGCTCATGATCATGCACAAGTTGTGCCTATGACACTCTTTGTAGCTGTTCTTTGCTTATGTTTGGTCATTGGTCATTTGCTTGAAGAAAGTCGATGGATTAATGAATCCATTGTCGCCATTTTTGTTGGACTCATTGCTGGAATGATACTCTTGTTAGTCACTAAGGGGAAGAGTTCTCACATCCTTACATTTGATGAAGAATTATTCTTCATCTATCTTCTTCCTCCGATAATATTCAATGCAGGGTTTCAGGTGAAGAAGAAACAGTTCTTCCATAACTTTTTAACCATCATGCTGTTTGGTGTAATCGGTGTTTTCATTTCCACGTTTATTATC…
		Medtr4g118770.1	MVGEGALYEKLTTMFTSDHASVVSLNIFVALLCTCIVIGHLLEENRWINESITALLIGLCTGVLILFTTGGRSSHIMVFSEDLFFIYLLPPIIFNAGFQVKKKQFFRNFMTIMLFGAIGTLISFCIISLGAIHFFQKLDIGSLKIGDYLAIGAIFSATDSVCTLQVLNQDETPLLYSLVFGEGVVNDATSIVLFKAIQNFDLSHIDLTTALHLLGNFLYLFIASTVLGIFVGLFSAYIIKRLYFGKHSTDREVALMILMAYLSYMLAELFSFSAILTVFFCGILMSHYTWHNVTESSRITTKHTFATMSFIAEIFIFLYVGMDALDMEKWRFVSQSQKKSIGVSSLLLALILVGRAAFVFPLSFISNLSKKSQSEKIEFKQQVTIWWAGLMRGAVSIAL…	ATGGTTGGAGAAGGAGCTTTATACGAGAAACTAACGACGATGTTTACCTCGGATCATGCATCGGTTGTGTCGCTAAACATATTTGTTGCTCTTCTTTGTACTTGCATCGTCATTGGTCATTTGTTGGAGGAGAACCGTTGGATTAATGAATCCATCACTGCTCTTCTCATTGGTTTGTGTACTGGGGTGTTAATATTGTTTACAACTGGAGGAAGAAGCTCTCATATAATGGTTTTCAGCGAAGATCTTTTCTTTATTTACCTTCTCCCACCCATCATTTTCAATGCAGGGTTTCAGGTCAAGAAGAAACAATTTTTCCGCAATTTTATGACTATAATGCTTTTTGGTGCAATTGGTACACTTATATCATTCTGCATTATATCACTCGGTGCCATACAC…
		Medtr7g114250.1	MGVESLQMLTTSDYASIISMNLFVALLCACIVIGHLLEENRWVNESITALLLGLCTGVVILWISGGKSSHLLVFSEDLFFIYLLPPIIFNAGFQVKKKRFFVNFITIMSFGAVGTLISCSIITFGVSQIFKRMGIGTLDLGEAVAIGAIFAATDSVCTLQVLNQDETPLLYSLVFGEGVVNDATSVVLFNAIKSFDLEQLDHGIALQFFGNFLYLFIASTMLGVLGGLLSAYIIKKLYIGRHSTDREVALMMLMAYLTYILAELWYLSGILTVFFCGIVMSHYTWHNVTESSRITTKHAFATLSFVAETFLFLYVGMDALDIEKWRFVSDRPGTSVIVSSVLLALVLIGRAAFVFPLSFLSNLTKKSQNEKISFRKQVIIWWAGLMRGAVSMALAYNEF…	ATGGGTGTTGAATCACTTCAAATGTTAACCACTTCGGATTATGCATCCATAATCTCTATGAACCTATTTGTGGCATTGCTATGTGCTTGTATAGTAATTGGTCATCTTCTTGAAGAGAATCGATGGGTGAATGAGTCTATCACTGCCCTTTTGTTAGGTCTATGCACCGGTGTGGTTATTTTGTGGATAAGTGGTGGTAAAAGCTCGCATCTACTAGTTTTTAGTGAAGATCTTTTTTTTATATATCTTCTACCTCCCATCATCTTTAATGCCGGGTTTCAGGTTAAAAAGAAGCGGTTTTTTGTTAACTTCATAACTATCATGTCGTTTGGTGCTGTTGGTACATTAATAAGTTGTAGCATCATAACTTTTGGTGTATCACAAATTTTTAAGAGAATG…
P. patens		Phpat.003G060600.1	MEMATLKTLSLLPPPGLSDQQQIVSASILLQIVMLGLAFVLGHVLRRRKIYNINLTSISLHLDFNRASMANKPSIVRLISSVSDILVHFVRLSLTIFSNFGAICLLAMLGTFIASIVTEILVYLGGIFYLMYKMSFRESIMYGELCSEFGTDVNLYALVFGESVLKRSGQQGQFYPGFCIYMLWWFESFWFIPILLESNFNHTLCSCRIGRVQINFNIHEVCRLRVTVAGGYLATQNPVVCQDSSFRNTRSHVCNLAFPGIMCAHFHQIHPLGGAAFSESTCA*	ATGGAAATGGCGACCTTAAAGACTTTGTCATTGCTGCCACCGCCAGGATTATCTGACCAACAGCAGATTGTTAGTGCTAGCATTCTTTTGCAAATCGTGATGCTCGGTTTGGCCTTTGTCCTCGGTCACGTACTACGGCGGCGCAAGATTTACAATATCAATTTAACGAGCATATCTCTCCACTTAGACTTCAACAGAGCATCAATGGCAAACAAGCCATCTATTGTTAGACTAATTTCAAGTGTATCAGACATTCTCGTTCATTTTGTTCGTCTTTCATTAACCATTTTCTCCAACTTTGGGGCTATTTGTTTATTAGCAATGCTGGGAACCTTCATTGCATCAATTGTTACAGAGATTTTAGTGTACCTGGGTGGGATATTCTATCTGATGTACAAG…
		Phpat.005G060300.1	MATNDVVSVSHSMLLKATDLKDDRIDVISICLFVFLLCACIVLGHLLEENRWMNESITALLLGLFTGSIVLISSKGQGSHILEFDEELFFIYLLPPIIFNAGFQVKKKEFFRNFITIMFFGVIGVFISFGIISTGSWYFFSKFGLKNLPIRDILAIGVIFSATDSVCTLQVLNQDETPLLYSLVFGEGVVNDATSVVLFRAVQTYNFDNFTSLEGLQIGGSFLYLFFSSCILGIASGLISAYIIKTMYFGRHSTDREIAIMTLMAYLSYVFAELFYLSGILSVFFCGIVMSHYTWHNVTENSRITSKHSFATMSFIAETFIFLYVGMDALDFEKWKMMQSSFTESAGLFGSLLFLVLLGRAAFVFPLSALSNYSTKSPDAKINLRQMVIIWWAGLMRGA…	ATGGCGACCAATGATGTCGTGAGCGTTTCGCATTCTATGCTACTAAAAGCTACAGATCTCAAAGATGACCGAATCGATGTAATTTCAATCTGTCTCTTTGTATTTTTACTCTGTGCGTGCATTGTGCTGGGGCACCTTCTGGAGGAAAATCGGTGGATGAATGAGTCTATTACTGCTCTTCTTCTGGGACTCTTTACTGGATCTATAGTGTTGATTTCAAGCAAAGGTCAAGGTTCTCATATTCTGGAGTTTGATGAAGAGCTTTTCTTCATATACCTTCTTCCACCTATAATCTTCAATGCTGGGTTCCAGGTTAAGAAGAAGGAATTCTTTCGGAATTTCATAACAATCATGTTTTTTGGAGTTATAGGAGTCTTTATTTCTTTCGGAATTATCTCA…
		Phpat.006G042000.1	MVTNDVLGVAHSLLLKTPDLRDDHMHVVSICLFVFLLCACIVFGHLLEENRWMNESITALLLGLCTGVVVLISSNGQSSHVLKFDEELFFIYLLPPIIFNAGFQVKKKEFFRNFIAIMLFGVIGVFISFAVISTGSWYLFPKLGLNLSMRDILAIGVIFSATDSVCTLQVLNQDETPLLYSLVFGEGVVNDATSVVLFRAVQSYNFDRFSPLEDLQIGCNFLYLFSSSCILGIASGLISAYIIKTMYFGRHSTDREIAIMILMAYLSYILAELFYLSGILSVFFCGIVMSHYTWHNVTENSRTTTRHSFATMSFIAETFIFLYVGMDALDLDKWKTTQSSFKESAGLFGSLMCLILLGRAAFVFPLSALSNYSTKSPGAKINLRQMIIIWWAGLMRGAV…	ATGGTGACCAATGATGTACTGGGCGTTGCTCATTCTTTGTTACTCAAAACCCCAGATCTCAGAGACGATCACATGCATGTGGTTTCAATCTGTCTCTTTGTATTTTTACTATGTGCGTGCATTGTGTTTGGCCACCTTTTGGAGGAAAATCGGTGGATGAATGAGTCTATCACTGCTCTTCTTCTGGGACTTTGCACAGGAGTTGTTGTTTTAATTTCAAGTAATGGTCAGAGTTCTCATGTTCTGAAGTTCGATGAGGAGCTCTTCTTCATATATCTTCTTCCCCCTATCATTTTCAATGCCGGGTTCCAGGTGAAGAAGAAGGAGTTCTTTCGGAATTTTATTGCTATCATGTTATTCGGAGTCATCGGAGTCTTCATTTCTTTCGCAGTTATTTCA…
		Phpat.007G019700.1	MEVGALPVRSLNYLMTKTGLDGSEDHMVVVAISLFVTLLCACIVLGHLMEEFQYISESVTAIILGFCTGIIVLVASNGASSHVLQFNEELFFIYLLPPIIFNAGFQVKKKQFFRNFIAIMLYGVIGVFISFAIISAGCKFTFPKFGLDKLTIGDYLALGTIFSATDSVCVLQVLNQDDSPLLYSLVFGEGVVNDATSVVLFRAVQKLSFKDFTGMEVIRICGSFLQLFFSSTVLGVAIGLLSAYIIKTLYLARHSTDREIALMTIMAYLSYILAELFYLSGILTVFFCGIVMSHYTWHNVTESSRITTRHGFATMSFIAETFIFLYVGMDALDVDKWKMVQISSGDYFGLFFTIITLVLVGRAAFVFPLSALANYMRKSSDTKITFRQQIVIWWAGLMR…	ATGGAGGTGGGGGCGCTCCCTGTGAGATCTCTTAACTACCTTATGACGAAGACGGGGTTAGATGGCTCAGAAGACCATATGGTCGTGGTCGCTATTTCATTGTTCGTGACCTTGCTGTGCGCTTGCATTGTGCTGGGCCACTTGATGGAGGAATTTCAGTATATCAGCGAGTCTGTTACCGCCATCATCCTTGGGTTTTGTACTGGGATCATCGTGCTGGTAGCAAGCAATGGAGCAAGCTCACATGTTTTGCAATTTAATGAAGAACTTTTCTTTATATATCTGCTACCTCCTATTATTTTTAATGCTGGTTTTCAGGTCAAGAAGAAGCAGTTCTTCCGGAACTTTATTGCCATCATGCTTTACGGAGTAATTGGAGTCTTTATCTCTTTTGCCATT…
		Phpat.011G085500.1	MSSPDEQLRIQSIGRWSGRRGSAKSSRHGYRGTGMGAAEGRKEGKNRQWPVFLLLPYCDAALRRWLCAKASSHLGSNSETRTRTRSPSHISTSNSISRTRPALSPFLNFKSGDDRILGSRGGVQDGVSQGFCDETLRESLSWRSIGGFFFAFLPFRSFDGANSFDGFDFGFSSKEVSRMCPYAYGMAIPYISILTLLLVTMTNIKDFLEQGSQIRVVSSPCNLQDSETQLEQYGDEGAPRGLPALYYGSSWDSRLRKPYGCGRRFLVRDLALRLHCAGSHDGGVSVYQRISHRHLSWIVVLVTSSGASSHVLQFNEELFFIYLLPPIIFNAGFQVKKKSFFRNFVAIMLFGVIGVFISVAIITAGCKFMFPKLGLEKLVIGDYLALGTIFSATDSVCVL…	ATGAGTTCTCCGGATGAACAATTACGTATTCAAAGTATTGGGAGGTGGTCAGGTAGGCGGGGGTCGGCGAAGAGTTCAAGGCACGGCTATAGGGGCACGGGTATGGGGGCGGCGGAGGGGCGGAAGGAAGGGAAGAATAGGCAGTGGCCAGTGTTTCTATTGCTGCCGTATTGTGACGCTGCGTTGCGGCGCTGGCTGTGTGCCAAAGCAAGCTCTCACTTGGGTTCAAATTCGGAGACAAGGACCCGGACCAGGTCCCCCTCACACATATCGACGTCGAATTCCATCTCCCGGACTCGCCCCGCTCTCTCTCCCTTTTTGAATTTCAAATCTGGTGACGACCGGATTTTGGGGTCGCGTGGGGGTGTGCAGGATGGTGTGAGTCAAGGTTTCTGCGAC…
		Phpat.013G047500.1	MEMATSEPSSPLPQPGSSDQQQIASASILLQIVMLGLAFVLGHVLRRHKIYYINEASASLLLGLFVGFVANVSNTEAHFRQWFNFHEEFFLLFLLPPIIFESGFSLQPKPFFSNFGAICTFAILGTFITSIVTGILVYLGGLFFLMYRLPFHESIMYGALISATDPVSVLAIFQELGTDVNLYALVFGESVLNDAVAISLYRTLLAVKNHPLETHGLMSAIWSFLEIFVGSLSSGVGVALICALLFKYSGLAVHGLQNLECCLVVLFPYFSYMLAEGLGLSGIVAILFCGILMKHYTFPNLSEGAQAFTSGFFQLISSLAETFVFIYMGMDIAIKSHSWSHVGFIFFSIVFIVIARAANVFPCARLVNMLRPASRQIPINHQKALWFSGLRGAMAFALA…	ATGGAAATGGCGACCTCCGAGCCTTCGTCTCCGCTGCCACAGCCAGGGTCATCTGACCAACAGCAGATTGCCAGCGCTAGCATTCTTCTGCAAATTGTGATGCTCGGTTTGGCCTTTGTCTTAGGTCATGTACTGCGACGGCACAAGATTTACTACATCAATGAAGCGAGCGCATCTCTTCTCTTAGGACTTTTTGTTGGTTTTGTTGCGAACGTGTCGAACACTGAGGCACATTTTAGGCAATGGTTCAATTTTCATGAGGAGTTCTTTTTGTTATTTTTACTTCCACCAATTATTTTTGAATCCGGCTTCAGCCTGCAACCGAAACCATTTTTCTCCAACTTTGGGGCTATTTGTACCTTTGCGATACTGGGAACTTTCATTACGTCAATTGTTACA…
		Phpat.016G057400.1	MNVQKSSTEPGMGVNPLAADTEAVGPQVAVLFVGVSLFVGMASRHLLKNTSIPYTVALLILGIGLGSLEYGTTNGLGVLGDSIRMWASIDPNLILFVFLPALLFESSFAMDFHQIKRGFMQMLLLAAPGVVISTIFLGVVLVKILPYHWNWSTGFLLGGLLSATDPVAVVALLKELGASKKLSTLIEGESLMNDGTVIVVFHLFLQIVLGQKFSSGDVISFLCRVGLGAVGLGLLFGIVCVCWVGLVFNDTIIEITLTFTASYLAFFMWRKFIMATFLCRFFAAFARTAFTGESERSMFHFWELISYIANTLIFKIKLNIYNGGVMQWGGRDWSNLLLLYIFVQFSRVVVVGLLYPGLKFFGYGMSWKEATILIWAGLRGAVALSLSLSVAFVFLTGGV…	ATGAATGTCCAGAAGAGCTCCACAGAGCCAGGCATGGGGGTCAATCCTTTGGCTGCAGACACTGAAGCAGTTGGCCCACAGGTGGCTGTTCTGTTTGTTGGGGTCTCTTTGTTCGTGGGAATGGCGTCCCGGCATCTCCTCAAGAACACTAGCATCCCCTACACTGTGGCGTTGCTTATCCTTGGAATTGGCCTCGGAAGCTTAGAATATGGGACCACGAACGGTTTGGGAGTACTTGGTGACAGCATTCGCATGTGGGCGAGCATTGATCCAAACCTTATTTTGTTCGTGTTTTTGCCAGCTCTTCTTTTTGAAAGCTCCTTTGCCATGGATTTTCATCAGATAAAGAGAGGTTTTATGCAAATGTTGCTTCTTGCCGCTCCAGGAGTCGTAATATCA…
		Phpat.022G036100.1	MESMSTVAPAPSTAATEEVGPEVAILFVGVALFLGMVSRHLFKGSRIPYTVVLLLLGIGIGGLEYGVKNLGVLGDSIRMWSNIDPDLILFLFLPALLFESSFAMDFHQIKRCFFQMLLLAAPGVLISTFLLGKVFPYNWNWSTGLLLGGLLSATDPVAVVALLKELGASKKLSTLIEGESLMNDGTAIVVFRLFLQMVLGKHFSAGDVVSFLSRVVFGAVALGLLFGIVSVIWVGRVFNDTVIEITLTLTASYMAFFVAEESASVSGVLTVMTVGIFFTAFARTAFTGESAQSMHHFWEMISYIANTLVFLLSGVVIAESILRSQDKIQGRDWGYLLLLYLFVQISRAMVVGLLYPGLKYFGYGINWKEAIVLIWAGLRGAVALSLSLSVAFVFFTGGV…	ATGGAGTCCATGAGCACCGTGGCACCCGCACCTTCGACCGCAGCGACTGAAGAAGTAGGGCCAGAAGTGGCCATTCTGTTTGTAGGAGTCGCTTTGTTCCTGGGAATGGTCTCCCGCCATCTCTTCAAGGGCTCTCGAATTCCCTACACTGTGGTGTTGCTTCTTCTGGGAATTGGCATCGGAGGCTTAGAATATGGAGTCAAAAACCTGGGTGTGCTTGGGGACAGCATTCGAATGTGGTCGAACATTGATCCCGACCTCATTCTTTTTTTGTTTCTGCCCGCTCTCCTTTTCGAAAGTTCCTTTGCCATGGATTTCCACCAGATAAAGAGATGTTTCTTCCAGATGCTTCTTCTTGCCGCTCCAGGAGTCCTCATCTCAACATTTCTGCTTGGTAAA…
		Phpat.025G008900.1	MAVGDGVLGVAHSTSLKASELEGNAEHMTVVSICLFVSLLCACIVVGHLLEENQWTNQCETALLLGLGTGIIVLIASKGYSSHVLKFNEELFFIYLLPPIIFNAGFSVKKKEFFRNFIAIMLFGIVGVFISFAIISVGTWLLFPKLGLKNLPVRDILAIGVIFSATDSVCTLQVLDQDSTPMLYSLVFGEGVVNDATSVVLFRAFQTYNFDHFTPLDGLKIGGNFLYLFFTSTVLGIVSGLVSAYIIRKIYFGRESTDREIAIMILMAYLSYTFAELFELTGILSVFFCGIMMSHYTWHNVTEHSRTTTKHTFATMSFIAEVFIFLYVGMDAVDIDKWRRTQSRESAGLLGGLMFIIMLGRAAFVFPLSACSNFMTNSPRAKINLRQMSIIWWAGLMRG…	ATGGCGGTTGGTGACGGAGTTTTGGGTGTGGCCCATTCGACGTCGCTCAAAGCTTCGGAGCTTGAAGGGAATGCAGAGCACATGACTGTGGTTTCGATCTGTCTCTTCGTTTCTTTGCTGTGTGCGTGCATTGTAGTGGGACACCTACTGGAAGAAAATCAGTGGACGAACCAGTGTGAAACTGCTCTTCTTTTGGGACTCGGAACAGGAATCATTGTTTTGATTGCGAGCAAGGGCTATAGCTCTCACGTTCTGAAATTCAATGAGGAGCTTTTTTTCATATATCTTCTACCCCCGATTATTTTTAATGCTGGGTTCTCGGTGAAAAAGAAGGAATTTTTCCGGAACTTCATTGCGATCATGTTATTTGGGATCGTTGGGGTGTTTATATCTTTCGCA…
S. biolor		Sobic.002G156000.1	MALELRLASASPPAGGGLAQPPPLAPPGKEQQVAGVGILLQISMLVLSFVLGHVLRRHRFYYLPEASASLLIGLVVGGLANISNTETNTRTWFNFHEEFFFLFLLPPIIFQSGFSLSPKPFFANFGAIVTFAILGTFIASVVTGVLVYLGGLTFLMYKLPLVECLMFGALISATDPVTVLSIFQELGSDVNLYALVFGESVLNDAMAISLYRTMSSVRSHAAGGENLFMMILQFLETFVGSMSSGVGVGFISALLFKYAGLDVDNLQNLECCLFVLFPYFSYMLAEGLGLSGIVSILFTGMVMKHYTYSNLSDNSQRFVSAFFHLLSSLAETFVFIYMGFDIAMEEHSWSHVGFIFFSIIFIVVARAANVFSCAYLVNMSRPQHRRIPLKHQKALWFSG…	ATGGCGCTGGAGCTGCGCCTGGCCTCGGCTTCGCCGCCGGCGGGCGGCGGCTTGGCGCAGCCGCCGCCCCTCGCCCCGCCAGGGAAGGAGCAGCAGGTGGCCGGCGTGGGGATTCTGCTGCAGATCTCCATGCTCGTGCTCTCCTTCGTCCTCGGCCACGTCCTGCGCCGCCACCGCTTCTACTACCTCCCCGAGGCCAGCGCCTCGCTCCTCATCGGCTTAGTTGTTGGTGGCCTGGCTAATATTTCAAATACAGAGACCAACACAAGGACGTGGTTCAACTTCCATGAAGAGTTCTTCTTCTTGTTCTTATTACCTCCGATAATATTCCAGTCGGGATTCAGCTTATCTCCGAAACCATTCTTTGCAAACTTTGGGGCTATCGTAACTTTTGCAATT…
		Sobic.002G243400.1	MATGVSLAAAPHVASVTGSGSVEEQAAGVGILLQISMLVLSFVLGHILRRRKFYYIPEASGSLLIGMIVGGLANISNTQKSIRRWFNFREDFFLLFLLPPIIFQSGFSLAPKPFFSNFDAIITFAILGTFIASIVTGLLVYLGGLLYIVYRLPLVECMMFGALVSATDPVTVLSIFQELGTDTNLYALVFGESVLNDAVAISLYRTMASMRTHHSGKNFFLVILRFLENFVGSMSSGIGVGLISALLFKYAALGVENLHNLESCLFVLFPYFSYMLAEGIGLSGIVSILFTGIVMKRYTFSNLSDDSQRFTARFFHLLSSLAEAFVFIYMGVDIAMERQSWSHIGFIFFSIIFILLARAANVFPCAYILNLARPPHCQIPRQYQQALWYSGLRGAMAFA…	ATGGCGACGGGGGTTTCCCTGGCGGCGGCGCCTCATGTTGCTTCGGTCACGGGATCGGGGTCGGTGGAGGAGCAGGCGGCGGGGGTCGGCATCTTGCTTCAGATATCGATGCTCGTGCTCTCCTTCGTGCTCGGGCACATCCTACGCCGCCGAAAGTTCTACTACATCCCCGAGGCCAGCGGCTCCCTCCTGATCGGGATGATTGTTGGAGGACTTGCTAACATATCAAACACTCAGAAAAGCATCAGGAGATGGTTCAATTTTCGGGAGGACTTTTTCCTTCTCTTCTTACTGCCTCCAATTATATTCCAGTCAGGATTCAGCTTAGCACCAAAACCATTCTTTTCGAACTTTGATGCTATCATAACATTTGCAATCCTGGGAACCTTCATCGCCTCC…
		Sobic.002G408100.1	MGLGVVAELVRLGVLSSTSDHSSVVSINLFVALLCACIVLGHLLEENRWVNESITALIIGLCTGVVILLTTKGKSSHILVFSEDFFFIYLLPPIIFNAGFQVKKKQFFRNFMTITLFGAVGTMISFFTISLGAIAIFSRMNIGTLDVGDFLAIGAIFSATDSVCTLQVLHQDETPLLYSLVFGEGVVNDATSVVLFNALQNFDLNHIDVTVVLNFLGNFCYLFLSSTLLGVFSGLLSAYIIKKLYIGRHSTDREVALMMLMAYLSYMLAELLDLSGILTVFFCGIVMSHYTWHNVTESSRVTTKHAFATLSFIAETFLFLYVGMDALDIEKWEFASDIPGKSIGISSILLGLVLVGRAAFVFPLSFLSNLTKKSPLEKITLRQQVVIWWAGLMRGAVSI…	ATGGGGCTCGGCGTGGTGGCGGAGCTGGTGCGGCTGGGCGTGCTGAGCTCGACCTCGGACCACTCGTCGGTGGTGTCCATCAACCTGTTCGTCGCGCTGCTCTGCGCCTGCATCGTCCTCGGCCATCTCCTGGAGGAGAACCGCTGGGTCAACGAGTCCATCACCGCGCTCATCATCGGGTTGTGCACCGGCGTGGTGATCCTGCTGACCACCAAGGGGAAGAGCTCGCACATCCTCGTCTTCAGCGAGGACTTCTTCTTCATCTACCTCCTCCCTCCCATCATCTTCAATGCCGGGTTCCAGGTGAAGAAGAAACAATTCTTCCGGAATTTCATGACAATCACATTATTTGGTGCTGTAGGGACAATGATATCCTTCTTCACAATCTCTCTCGGTGCA…
		Sobic.005G201000.1	MGLMALGDPPADYASIAAVGLFVALMCVCIIVGHLLEENRWMNESITALFIGLGTGAVILFASSGKHSRVLQFSEDLFFIYLLPPIIFNAGFQVKKKQFFRNFITITLFGAVGTLISFTVISLGALGLVSRLNIGALELGDYLALGAIFSATDSVCTLQVLSQDETPFLYSLVFGEGVVNDATSVVLFNAIQNFDLGNISGAKLLNFIGSFLYLFGTSTILGVASGLLSAYIIKKLYFGRHSTDREVSIMMLMAYLSYMLAELLDLSGILTVFFCGIVMSHYTWHNVTESSRVTTKHAFATLSFIAETFLFLYVGMDALDIEKWKIVSQTYSPVKSVALSSTILALVLVSRAAFVFPLSFLSNLTKKTPNGKISFRQQVIVWWAGLMRGAVSIALAYNK…	ATGGGGCTGATGGCGCTGGGCGACCCGCCGGCGGACTACGCGTCCATCGCGGCGGTGGGGCTGTTCGTGGCGCTCATGTGCGTCTGCATCATCGTCGGCCACCTCCTCGAGGAGAACCGATGGATGAACGAGTCCATCACCGCGCTCTTCATCGGGCTGGGAACTGGAGCGGTGATCCTGTTCGCGTCCAGCGGGAAGCACTCGCGCGTGCTCCAGTTCAGCGAGGACCTCTTCTTTATTTACCTGCTGCCGCCCATCATATTTAATGCAGGGTTCCAAGTGAAGAAGAAACAGTTCTTTCGAAACTTCATTACTATTACACTGTTTGGTGCAGTTGGCACCTTGATCTCTTTTACTGTAATATCCCTTGGTGCTCTAGGACTAGTATCAAGGCTTAAT…
		Sobic.008G192900.1	MSFCSRLTLLNLVVCTLILYLALVGSSWGFLLLLYVFVQISRLIVVGVLYPLLRQFGYGLDWKEAMILVWSGLRGAVALSLSLSVKRTSDAVQPYLKPEVGTMFVFFTGGIVFLTLIFNGSTTQFLLHMLSMDKLSATKLRILKYTRYEMLNKALESFGELRDDEELGPADWITVKKYITCLNDLDNEPEHPHDVSGKDDHMHIMNLTDIRVRLLNGVQAAYWGMLEEGRITQATANILMRSVDEAMDLVSEQKLCDWKGLKSNVQFPNYYRFLQMSRLPRKLVTYFTVERLESGCYICAAFLRAHRIARRQLHDFLGDSEVARTVIDESNAEGEEARKFLEDVRVTFPQVLRVLKTRQVTYSVLTHLSEYIQNLQKTGLLEEKEMVQLDDALQTDLKK…	ATGAGCTTTTGTTCGAGATTAACCCTATTAAATCTTGTTGTATGCACATTGATTTTATATCTTGCTCTTGTAGGCAGTTCATGGGGCTTCCTTCTGCTGCTCTATGTCTTTGTACAGATATCTCGACTTATAGTTGTTGGTGTTTTGTACCCTTTGTTGCGTCAGTTTGGGTATGGGTTGGACTGGAAAGAGGCCATGATTCTTGTTTGGTCAGGGCTGCGAGGGGCTGTTGCTCTGTCACTATCATTATCTGTTAAGCGTACCAGCGATGCAGTTCAACCTTACCTTAAACCAGAAGTTGGAACAATGTTTGTGTTCTTCACTGGTGGCATCGTGTTTCTGACATTGATTTTTAATGGCTCAACCACACAATTTTTGCTACATATGCTCAGCATGGAC…
		Sobic.009G042700.1	MGLGLGALLKSGALSVSDYDAIVSINIFIALLCSCIVIGHLLEGNRWVNESITALVMGLITGGVILLVTNGTNSRILVFSEDLFFIYLLPPIIFNAGFQVKKKQFFRNFITIILFGAVGTLISFVIISLGAMGLFKKLDVGPLELGDYLAIGAIFSATDSVCTLQVLNQDETPLLYSLVFGEGVVNDATSVVLFNAIENLDIANFDAIVLLNFVGKFLYLFFTSTILGVATGLLSAYIIKKLCFARHSTDREVSIMILMAYLSYMLSMLLDLSGILTVFFCGIVMSHYTWHNVTESSRVTTKHTFATLSFIAEIFLFLYVGMDALDIEKWKLASSSPKKPIALSAIILGLVMVGRAAFVFPLSFLSNLSKKEARPKISFKQQVIIWWAGLMRGAVSIAL…	ATGGGGCTGGGTTTGGGAGCTCTTCTCAAATCCGGCGCTCTCTCGGTCTCGGACTACGACGCCATCGTCTCCATCAACATCTTCATCGCGCTGCTCTGCAGCTGCATTGTCATCGGCCACTTGCTGGAAGGGAACCGATGGGTGAACGAGTCCATCACCGCGCTTGTCATGGGTCTCATCACCGGAGGCGTGATCCTGCTGGTCACTAATGGGACAAACTCACGCATTCTTGTGTTCAGCGAGGACCTGTTTTTCATATACTTGCTTCCGCCGATAATCTTCAATGCCGGGTTTCAAGTAAAGAAAAAGCAATTCTTCCGCAACTTTATAACAATTATTTTGTTTGGTGCTGTTGGAACTCTGATTTCCTTTGTAATAATCTCTCTTGGTGCTATGGGA…
		Sobic.010G131500.1	MAAALWETLLAASAADGTGGSSTTVVSICVFTAVLCLCLVAGHLLEENKWVNESITALIIGCIVGAIIFLLTEGKHSHILRFDEQLFFIYVLPPIIFNAGFQVKKKQFFHNFMTIMSFGVFGVFISGAIVSAGCYWLFPKVGFGKLDAVDYLALGAIFSSTDTVCTLQVINQDETPRLYSLVFGEGVVNDATAVVLFNAIKNLDISQLKGGVVLKLIADFLYLFATSTIIGISIGLATAYVLKALYFGRHSTDREVALMALMAYLSYMLAELLELSGILTVFFCGIVMSHYAWHNVTESSRITTKHIFATLSFIAETFIFLYVGMDALDVDKWKTSKESFKTSIGIFGIVVLLILLGRVAFVFPVSILSNILSGSSERTPITFKHQVVIWWAGLMRGAV…	ATGGCGGCGGCGTTGTGGGAGACGCTGCTGGCGGCATCGGCGGCGGATGGGACCGGTGGGAGCAGCACCACGGTGGTGTCCATCTGCGTGTTCACGGCGGTGCTGTGCCTGTGCCTCGTCGCCGGCCACCTCCTCGAGGAGAACAAGTGGGTCAACGAGTCCATCACCGCCCTCATCATCGGGTGCATCGTAGGAGCCATCATATTTCTGCTCACCGAAGGGAAGCACTCGCACATCCTGAGGTTCGACGAGCAGCTCTTCTTTATCTACGTGCTTCCACCGATAATCTTCAATGCCGGGTTTCAGGTCAAGAAGAAGCAGTTCTTCCACAACTTCATGACCATCATGTCCTTCGGCGTGTTCGGCGTTTTCATTTCAGGTGCAATAGTTTCGGCAGGC…
