# Supplementary material for: Expression and integrated network analyses revealed functional divergence of NHX-type Na+/H+ exchanger genes in poplar
Source: Sci Rep. 2017 Jun 1;7:2607. doi: 10.1038/s41598-017-02894-8 (PMC5453932; doi:10.1038/s41598-017-02894-8)
Supplement: Supplementary file 2 — Dataset 2 [file 41598_2017_2894_MOESM2_ESM.xls]

## Sheet: Sheet1
The sequences of RT-PCR primers.
	Forward primers	Reverse primers
PtNHX1	ACCCATCTACGAGGAAATGCA	CCTCTCCAAGAAGTGGTATTGTAAA
PtNHX2	ACACCAACCTAAGAGCAAATGCT	CTCTCCAAGAAGTGGCACTGTAAC
PtNHX3	TGTGCTTGTATCATTATTGGTCACC	TGCATTGAAAATGATTGGAGGA
PtNHX4	ACTATCATTCTGTTTGGCGCAG	TCATCCTGGTTAAGAACCTGCA
PtNHX5	TATTTGTTTGGCGCAAGCAC	TAGTGTGACATCAAGATACCGCAA
PtNHX6	CTTGAAACCTTTGTTGGCTCATT	GGACACTATACCAGTGAGGCCAA
PtNHX7	CAAGATGAATTGACTGCGTCG	CAACCGATACCAATGACGATGA
PtNHX8	GAATTAATTGCATCACCTGCAGTC	CAACTGATGCTAATGAGGATGGC
PtActin	GTGCTTCTAAGTTCCGAACAGTGC	GACTACCAAAGTGTCTGACCACCA
