# Supplementary material for: Expression and integrated network analyses revealed functional divergence of NHX-type Na+/H+ exchanger genes in poplar
Source: Sci Rep. 2017 Jun 1;7:2607. doi: 10.1038/s41598-017-02894-8 (PMC5453932; doi:10.1038/s41598-017-02894-8)
Supplement: Supplementary file 3 — Dataset 3 [file 41598_2017_2894_MOESM3_ESM.xls]

## Sheet: GO_Summary
Enriched GO terms of all genes co-expressed with eight AtNHXs:
GO_acc	Type	Term	Gene	FDR	GO enrichment
GO:0009791	BP	post-embryonic development	161	1.9e-20	2.62631	2.62631
GO:0007049	BP	cell cycle	84	5e-16	3.51282	3.51282
GO:0022402	BP	cell cycle process	56	1.8e-13	4.32226	4.32226
GO:0006996	BP	organelle organization	131	1.8e-13	2.35397	2.35397
GO:0007017	BP	microtubule-based process	48	6e-13	4.84223	4.84223
GO:0016043	BP	cellular component organization	195	1.9e-12	1.90209	1.90209
GO:0006259	BP	DNA metabolic process	93	8.4e-12	2.64081	2.64081
GO:0051726	BP	regulation of cell cycle	43	4.5e-09	3.8938	3.8938
GO:0007010	BP	cytoskeleton organization	46	4.8e-09	3.64837	3.64837
GO:0009987	BP	cellular process	1203	6.9e-09	1.18409	1.18409
GO:0022403	BP	cell cycle phase	36	7.6e-09	4.45173	4.45173
GO:0032501	BP	multicellular organismal process	280	7.9e-09	1.53777	1.53777
GO:0048856	BP	anatomical structure development	237	3.2e-08	1.57913	1.57913
GO:0007275	BP	multicellular organismal development	268	3.8e-08	1.52578	1.52578
GO:0051276	BP	chromosome organization	55	3.8e-08	2.92832	2.92832
GO:0006260	BP	DNA replication	38	9.6e-08	3.73514	3.73514
GO:0051301	BP	cell division	34	2.3e-07	3.9496	3.9496
GO:0000279	BP	M phase	28	1.2e-06	4.35147	4.35147
GO:0006261	BP	DNA-dependent DNA replication	25	1.6e-06	4.79179	4.79179
GO:0006464	BP	protein modification process	199	2.3e-06	1.55262	1.55262
GO:0006325	BP	chromatin organization	44	2.4e-06	2.89151	2.89151
GO:0048513	BP	organ development	128	2.4e-06	1.75661	1.75661
GO:0000910	BP	cytokinesis	21	2.4e-06	5.61643	5.61643
GO:0048731	BP	system development	128	2.4e-06	1.75452	1.75452
GO:0009886	BP	post-embryonic morphogenesis	19	2.9e-06	6.24302	6.24302
GO:0044260	BP	cellular macromolecule metabolic process	689	2.9e-06	1.22905	1.22905
GO:0043412	BP	macromolecule modification	214	4.4e-06	1.50432	1.50432
GO:0032502	BP	developmental process	283	5e-06	1.41258	1.41258
GO:0000226	BP	microtubule cytoskeleton organization	22	5e-06	4.96092	4.96092
GO:0016568	BP	chromatin modification	30	6e-06	3.63168	3.63168
GO:0009653	BP	anatomical structure morphogenesis	101	1.3e-05	1.82344	1.82344
GO:0046907	BP	intracellular transport	80	1.3e-05	1.98709	1.98709
GO:0003006	BP	reproductive developmental process	139	1.8e-05	1.6345	1.6345
GO:0022607	BP	cellular component assembly	54	1.8e-05	2.34346	2.34346
GO:0051641	BP	cellular localization	92	1.9e-05	1.85945	1.85945
GO:0043687	BP	post-translational protein modification	168	2.1e-05	1.54812	1.54812
GO:0044085	BP	cellular component biogenesis	92	2.1e-05	1.85294	1.85294
GO:0010564	BP	regulation of cell cycle process	15	3.4e-05	6.63479	6.63479
GO:0000003	BP	reproduction	160	3.4e-05	1.55147	1.55147
GO:0033036	BP	macromolecule localization	78	3.4e-05	1.94161	1.94161
GO:0051169	BP	nuclear transport	24	3.4e-05	3.88743	3.88743
GO:0006913	BP	nucleocytoplasmic transport	24	3.4e-05	3.88743	3.88743
GO:0009888	BP	tissue development	65	3.5e-05	2.08223	2.08223
GO:0022414	BP	reproductive process	157	3.5e-05	1.55517	1.55517
GO:0043170	BP	macromolecule metabolic process	739	3.6e-05	1.19247	1.19247
GO:0065007	BP	biological regulation	461	3.7e-05	1.26591	1.26591
GO:0051649	BP	establishment of localization in cell	85	4e-05	1.86195	1.86195
GO:0032259	BP	methylation	27	4.1e-05	3.45009	3.45009
GO:0007018	BP	microtubule-based movement	19	4.3e-05	4.75013	4.75013
GO:0006139	BP	nucleobase, nucleoside, nucleotide and nucleic acid metabolic process	361	9.5e-05	1.29819	1.29819
GO:0010014	BP	meristem initiation	10	0.00015	10.4548	10.4548
GO:0006730	BP	one-carbon metabolic process	29	0.00016	3.00458	3.00458
GO:0007126	BP	meiosis	17	0.00025	4.54663	4.54663
GO:0051327	BP	M phase of meiotic cell cycle	17	0.00025	4.54663	4.54663
GO:0043414	BP	macromolecule methylation	24	0.00025	3.32539	3.32539
GO:0016569	BP	covalent chromatin modification	22	0.00025	3.56347	3.56347
GO:0048608	BP	reproductive structure development	132	0.00025	1.55219	1.55219
GO:0016570	BP	histone modification	21	0.00029	3.65919	3.65919
GO:0000278	BP	mitotic cell cycle	18	0.00043	4.05893	4.05893
GO:0048532	BP	anatomical structure arrangement	19	0.00046	3.83343	3.83343
GO:0008104	BP	protein localization	65	0.001	1.83216	1.83216
GO:0007166	BP	cell surface receptor linked signaling pathway	35	0.0015	2.34018	2.34018
GO:0040007	BP	growth	56	0.0017	1.89417	1.89417
GO:0033205	BP	cytokinesis during cell cycle	12	0.0018	5.30783	5.30783
GO:0009933	BP	meristem structural organization	17	0.002	3.68878	3.68878
GO:0022622	BP	root system development	45	0.0021	2.02947	2.02947
GO:0043331	BP	response to dsRNA	12	0.0021	5.11125	5.11125
GO:0050789	BP	regulation of biological process	395	0.0021	1.22873	1.22873
GO:0048364	BP	root development	45	0.0021	2.02947	2.02947
GO:0007167	BP	enzyme linked receptor protein signaling pathway	30	0.0021	2.46435	2.46435
GO:0007169	BP	transmembrane receptor protein tyrosine kinase signaling pathway	30	0.0021	2.46435	2.46435
GO:0031050	BP	dsRNA fragmentation	12	0.0021	5.11125	5.11125
GO:0070918	BP	production of small RNA involved in gene silencing by RNA	12	0.0021	5.11125	5.11125
GO:0051321	BP	meiotic cell cycle	19	0.0021	3.31069	3.31069
GO:0030036	BP	actin cytoskeleton organization	20	0.0023	3.15077	3.15077
GO:0033365	BP	protein localization in organelle	21	0.0025	3.01883	3.01883
GO:0000911	BP	cytokinesis by cell plate formation	11	0.0025	5.50015	5.50015
GO:0043933	BP	macromolecular complex subunit organization	42	0.0028	2.05537	2.05537
GO:0006268	BP	DNA unwinding during replication	8	0.0032	8.36386	8.36386
GO:0006886	BP	intracellular protein transport	51	0.0033	1.8859	1.8859
GO:0045184	BP	establishment of protein localization	59	0.0038	1.78089	1.78089
GO:0015031	BP	protein transport	59	0.0038	1.78089	1.78089
GO:0034613	BP	cellular protein localization	52	0.0039	1.85719	1.85719
GO:0030029	BP	actin filament-based process	23	0.0039	2.72688	2.72688
GO:0016571	BP	histone methylation	12	0.0041	4.60012	4.60012
GO:0051716	BP	cellular response to stimulus	109	0.0048	1.4923	1.4923
GO:0006468	BP	protein amino acid phosphorylation	120	0.005	1.45881	1.45881
GO:0006974	BP	response to DNA damage stimulus	39	0.0057	2.02947	2.02947
GO:0048646	BP	anatomical structure formation involved in morphogenesis	26	0.0059	2.45088	2.45088
GO:0006281	BP	DNA repair	38	0.006	2.04211	2.04211
GO:0006270	BP	DNA replication initiation	8	0.0065	7.07711	7.07711
GO:0016049	BP	cell growth	44	0.007	1.90948	1.90948
GO:0065008	BP	regulation of biological quality	89	0.0075	1.53914	1.53914
GO:0000904	BP	cell morphogenesis involved in differentiation	17	0.0081	3.10326	3.10326
GO:0010605	BP	negative regulation of macromolecule metabolic process	38	0.0086	1.99549	1.99549
GO:0032535	BP	regulation of cellular component size	45	0.0087	1.86828	1.86828
GO:0090066	BP	regulation of anatomical structure size	45	0.0087	1.86828	1.86828
GO:0008213	BP	protein amino acid alkylation	12	0.0092	4.05893	4.05893
GO:0006479	BP	protein amino acid methylation	12	0.0092	4.05893	4.05893
GO:0010016	BP	shoot morphogenesis	35	0.011	2.03288	2.03288
GO:0070727	BP	cellular macromolecule localization	52	0.011	1.75371	1.75371
GO:0006606	BP	protein import into nucleus	13	0.012	3.64644	3.64644
GO:0008361	BP	regulation of cell size	44	0.012	1.84676	1.84676
GO:0051052	BP	regulation of DNA metabolic process	12	0.013	3.83343	3.83343
GO:0051170	BP	nuclear import	13	0.014	3.55962	3.55962
GO:0065003	BP	macromolecular complex assembly	36	0.014	1.97148	1.97148
GO:0051179	BP	localization	214	0.015	1.28047	1.28047
GO:0032506	BP	cytokinetic process	8	0.016	5.75015	5.75015
GO:0032508	BP	DNA duplex unwinding	8	0.016	5.75015	5.75015
GO:0032392	BP	DNA geometric change	8	0.016	5.75015	5.75015
GO:0010629	BP	negative regulation of gene expression	34	0.017	1.98482	1.98482
GO:0040029	BP	regulation of gene expression, epigenetic	33	0.017	2.00799	2.00799
GO:0032989	BP	cellular component morphogenesis	45	0.017	1.7907	1.7907
GO:0006310	BP	DNA recombination	15	0.017	3.08044	3.08044
GO:0051168	BP	nuclear export	7	0.017	6.70851	6.70851
GO:0007389	BP	pattern specification process	28	0.017	2.14672	2.14672
GO:0009908	BP	flower development	55	0.017	1.67776	1.67776
GO:0051234	BP	establishment of localization	206	0.018	1.27988	1.27988
GO:0050794	BP	regulation of cellular process	352	0.018	1.19944	1.19944
GO:0006796	BP	phosphate metabolic process	139	0.019	1.357	1.357
GO:0048519	BP	negative regulation of biological process	62	0.019	1.61316	1.61316
GO:0006793	BP	phosphorus metabolic process	139	0.019	1.35585	1.35585
GO:0000059	BP	protein import into nucleus, docking	8	0.019	5.41191	5.41191
GO:0006810	BP	transport	205	0.019	1.27712	1.27712
GO:0000902	BP	cell morphogenesis	41	0.02	1.82051	1.82051
GO:0034504	BP	protein localization in nucleus	13	0.02	3.32231	3.32231
GO:0008544	BP	epidermis development	28	0.021	2.10463	2.10463
GO:0007398	BP	ectoderm development	28	0.021	2.10463	2.10463
GO:0007127	BP	meiosis I	10	0.022	4.10725	4.10725
GO:0000280	BP	nuclear division	10	0.022	4.10725	4.10725
GO:0048869	BP	cellular developmental process	70	0.022	1.54812	1.54812
GO:0017038	BP	protein import	19	0.022	2.54076	2.54076
GO:0009892	BP	negative regulation of metabolic process	38	0.022	1.85174	1.85174
GO:0016310	BP	phosphorylation	128	0.023	1.36426	1.36426
GO:0030422	BP	production of siRNA involved in RNA interference	9	0.023	4.50012	4.50012
GO:0008283	BP	cell proliferation	16	0.023	2.78795	2.78795
GO:0006304	BP	DNA modification	12	0.027	3.36594	3.36594
GO:0032504	BP	multicellular organism reproduction	12	0.027	3.36594	3.36594
GO:0042023	BP	DNA endoreduplication	11	0.027	3.61438	3.61438
GO:0006461	BP	protein complex assembly	25	0.028	2.14558	2.14558
GO:0070271	BP	protein complex biogenesis	25	0.028	2.14558	2.14558
GO:0051325	BP	interphase	8	0.029	4.84223	4.84223
GO:0007131	BP	reciprocal meiotic recombination	8	0.029	4.84223	4.84223
GO:0034621	BP	cellular macromolecular complex subunit organization	36	0.029	1.84826	1.84826
GO:0051329	BP	interphase of mitotic cell cycle	8	0.029	4.84223	4.84223
GO:0003002	BP	regionalization	22	0.03	2.25899	2.25899
GO:0009913	BP	epidermal cell differentiation	27	0.03	2.05635	2.05635
GO:0010948	BP	negative regulation of cell cycle process	6	0.032	6.90018	6.90018
GO:0048508	BP	embryonic meristem development	9	0.034	4.14011	4.14011
GO:0006275	BP	regulation of DNA replication	7	0.037	5.36681	5.36681
GO:0006807	BP	nitrogen compound metabolic process	389	0.038	1.16927	1.16927
GO:0048316	BP	seed development	69	0.044	1.49721	1.49721
GO:0048367	BP	shoot development	50	0.045	1.61976	1.61976
GO:0006814	BP	sodium ion transport	8	0.046	4.38107	4.38107
GO:0031032	BP	actomyosin structure organization	5	0.046	8.2145	8.2145
GO:0035196	BP	production of miRNAs involved in gene silencing by miRNA	7	0.046	5.03138	5.03138
GO:0000912	BP	assembly of actomyosin apparatus involved in cytokinesis	5	0.046	8.2145	8.2145
GO:0000914	BP	phragmoplast assembly	5	0.046	8.2145	8.2145
GO:0007346	BP	regulation of mitotic cell cycle	7	0.046	5.03138	5.03138
GO:0006306	BP	DNA methylation	11	0.048	3.24368	3.24368
GO:0006305	BP	DNA alkylation	11	0.048	3.24368	3.24368
GO:0007059	BP	chromosome segregation	9	0.048	3.83343	3.83343
GO:0022621	BP	shoot system development	50	0.049	1.60619	1.60619
GO:0000166	MF	nucleotide binding	334	2.3e-15	1.69435	1.69435
GO:0005488	MF	binding	1214	2.1e-14	1.24013	1.24013
GO:0017111	MF	nucleoside-triphosphatase activity	143	2.8e-11	2.07644	2.07644
GO:0016462	MF	pyrophosphatase activity	145	1.5e-10	2.00426	2.00426
GO:0016818	MF	hydrolase activity, acting on acid anhydrides, in phosphorus-containing anhydrides	145	1.8e-10	1.99229	1.99229
GO:0016817	MF	hydrolase activity, acting on acid anhydrides	145	1.8e-10	1.98754	1.98754
GO:0017076	MF	purine nucleotide binding	246	1.8e-10	1.65153	1.65153
GO:0032555	MF	purine ribonucleotide binding	235	3.6e-10	1.657	1.657
GO:0032553	MF	ribonucleotide binding	235	3.6e-10	1.657	1.657
GO:0003777	MF	microtubule motor activity	34	9.1e-10	5.01295	5.01295
GO:0005515	MF	protein binding	372	1.1e-09	1.45316	1.45316
GO:0003774	MF	motor activity	37	5.4e-09	4.21298	4.21298
GO:0001882	MF	nucleoside binding	207	2.2e-08	1.62496	1.62496
GO:0030554	MF	adenyl nucleotide binding	207	2.2e-08	1.62496	1.62496
GO:0001883	MF	purine nucleoside binding	207	2.2e-08	1.62496	1.62496
GO:0005524	MF	ATP binding	196	3.7e-08	1.63694	1.63694
GO:0032559	MF	adenyl ribonucleotide binding	196	5e-08	1.62866	1.62866
GO:0004386	MF	helicase activity	47	1.8e-07	2.96986	2.96986
GO:0016772	MF	transferase activity, transferring phosphorus-containing groups	233	3.7e-05	1.42002	1.42002
GO:0016887	MF	ATPase activity	79	6.2e-05	1.8849	1.8849
GO:0008026	MF	ATP-dependent helicase activity	32	9.9e-05	2.87508	2.87508
GO:0070035	MF	purine NTP-dependent helicase activity	32	9.9e-05	2.87508	2.87508
GO:0008094	MF	DNA-dependent ATPase activity	14	0.00021	5.75015	5.75015
GO:0016740	MF	transferase activity	368	0.00029	1.27435	1.27435
GO:0019887	MF	protein kinase regulator activity	17	0.00056	4.15968	4.15968
GO:0042623	MF	ATPase activity, coupled	60	0.00058	1.92206	1.92206
GO:0016538	MF	cyclin-dependent protein kinase regulator activity	15	0.00059	4.66229	4.66229
GO:0003677	MF	DNA binding	322	0.00076	1.28046	1.28046
GO:0005198	MF	structural molecule activity	94	0.00076	1.64041	1.64041
GO:0004674	MF	protein serine/threonine kinase activity	96	0.0009	1.62119	1.62119
GO:0019207	MF	kinase regulator activity	17	0.0011	3.83343	3.83343
GO:0003735	MF	structural constituent of ribosome	74	0.0014	1.72272	1.72272
GO:0016301	MF	kinase activity	194	0.0021	1.35957	1.35957
GO:0004672	MF	protein kinase activity	123	0.0022	1.4843	1.4843
GO:0008092	MF	cytoskeletal protein binding	24	0.0022	2.76007	2.76007
GO:0015631	MF	tubulin binding	15	0.0023	3.92056	3.92056
GO:0016787	MF	hydrolase activity	370	0.0034	1.22696	1.22696
GO:0019783	MF	small conjugating protein-specific protease activity	12	0.018	3.72983	3.72983
GO:0003887	MF	DNA-directed DNA polymerase activity	10	0.022	4.25937	4.25937
GO:0016779	MF	nucleotidyltransferase activity	35	0.022	1.9445	1.9445
GO:0034062	MF	RNA polymerase activity	18	0.022	2.68838	2.68838
GO:0004843	MF	ubiquitin-specific protease activity	10	0.027	4.10725	4.10725
GO:0015081	MF	sodium ion transmembrane transporter activity	6	0.029	7.66687	7.66687
GO:0019001	MF	guanyl nucleotide binding	39	0.034	1.80125	1.80125
GO:0032561	MF	guanyl ribonucleotide binding	39	0.034	1.80125	1.80125
GO:0005525	MF	GTP binding	39	0.034	1.80125	1.80125
GO:0003824	MF	catalytic activity	921	0.034	1.09896	1.09896
GO:0003676	MF	nucleic acid binding	485	0.035	1.15193	1.15193
GO:0008017	MF	microtubule binding	11	0.037	3.51398	3.51398
GO:0016773	MF	phosphotransferase activity, alcohol group as acceptor	134	0.039	1.33539	1.33539
GO:0003899	MF	DNA-directed RNA polymerase activity	16	0.049	2.59162	2.59162
GO:0005886	CC	plasma membrane	299	7.3e-34	2.36167	2.36167
GO:0044464	CC	cell part	1692	2.6e-33	1.27874	1.27874
GO:0005623	CC	cell	1692	2.6e-33	1.27874	1.27874
GO:0005634	CC	nucleus	414	5.6e-26	1.81653	1.81653
GO:0043232	CC	intracellular non-membrane-bounded organelle	217	1.9e-25	2.39958	2.39958
GO:0043228	CC	non-membrane-bounded organelle	217	1.9e-25	2.39958	2.39958
GO:0044428	CC	nuclear part	136	1.6e-21	2.88037	2.88037
GO:0016020	CC	membrane	549	7.9e-21	1.55203	1.55203
GO:0005622	CC	intracellular	1102	1.7e-20	1.31045	1.31045
GO:0044424	CC	intracellular part	1051	4e-18	1.29938	1.29938
GO:0043229	CC	intracellular organelle	928	3.1e-16	1.30964	1.30964
GO:0043226	CC	organelle	928	3.5e-16	1.30868	1.30868
GO:0032991	CC	macromolecular complex	314	1.5e-14	1.65647	1.65647
GO:0015630	CC	microtubule cytoskeleton	49	2.3e-14	4.81637	4.81637
GO:0044430	CC	cytoskeletal part	57	3.1e-14	4.09698	4.09698
GO:0005856	CC	cytoskeleton	62	6.9e-14	3.71364	3.71364
GO:0031981	CC	nuclear lumen	87	2.4e-12	2.6752	2.6752
GO:0005730	CC	nucleolus	60	1.3e-11	3.30152	3.30152
GO:0043231	CC	intracellular membrane-bounded organelle	833	1.2e-10	1.25801	1.25801
GO:0043227	CC	membrane-bounded organelle	833	1.4e-10	1.25686	1.25686
GO:0043234	CC	protein complex	211	2.8e-10	1.68161	1.68161
GO:0044422	CC	organelle part	332	2.8e-10	1.49028	1.49028
GO:0044446	CC	intracellular organelle part	332	2.8e-10	1.49086	1.49086
GO:0005635	CC	nuclear envelope	27	8.4e-09	5.35359	5.35359
GO:0005875	CC	microtubule associated complex	21	3e-07	5.75015	5.75015
GO:0031974	CC	membrane-enclosed lumen	93	4.8e-07	1.95884	1.95884
GO:0070013	CC	intracellular organelle lumen	91	9.2e-07	1.94161	1.94161
GO:0043233	CC	organelle lumen	91	9.2e-07	1.94161	1.94161
GO:0022626	CC	cytosolic ribosome	64	2.4e-06	2.19053	2.19053
GO:0005794	CC	Golgi apparatus	58	3e-06	2.27651	2.27651
GO:0044427	CC	chromosomal part	35	3.7e-06	3.0264	3.0264
GO:0005694	CC	chromosome	41	6.3e-06	2.66391	2.66391
GO:0005819	CC	spindle	18	2e-05	4.81408	4.81408
GO:0005829	CC	cytosol	127	2.9e-05	1.60147	1.60147
GO:0044445	CC	cytosolic part	63	3.2e-05	2.01255	2.01255
GO:0080008	CC	CUL4 RING ubiquitin ligase complex	35	3.5e-05	2.6834	2.6834
GO:0009524	CC	phragmoplast	19	4.6e-05	4.20203	4.20203
GO:0031224	CC	intrinsic to membrane	112	0.00012	1.59806	1.59806
GO:0033279	CC	ribosomal subunit	64	0.00014	1.89208	1.89208
GO:0044454	CC	nuclear chromosome part	13	0.00017	5.53718	5.53718
GO:0000228	CC	nuclear chromosome	14	0.0004	4.60012	4.60012
GO:0005643	CC	nuclear pore	12	0.00049	5.30783	5.30783
GO:0046930	CC	pore complex	12	0.00049	5.30783	5.30783
GO:0030529	CC	ribonucleoprotein complex	97	0.00054	1.58681	1.58681
GO:0005840	CC	ribosome	77	0.00055	1.68993	1.68993
GO:0044425	CC	membrane part	166	0.00058	1.40371	1.40371
GO:0022625	CC	cytosolic large ribosomal subunit	33	0.0006	2.34265	2.34265
GO:0016021	CC	integral to membrane	61	0.00097	1.776	1.776
GO:0031461	CC	cullin-RING ubiquitin ligase complex	36	0.0012	2.15631	2.15631
GO:0022627	CC	cytosolic small ribosomal subunit	27	0.0021	2.38852	2.38852
GO:0005874	CC	microtubule	13	0.0023	3.93431	3.93431
GO:0005737	CC	cytoplasm	678	0.0026	1.14295	1.14295
GO:0000151	CC	ubiquitin ligase complex	43	0.0026	1.90932	1.90932
GO:0030863	CC	cortical cytoskeleton	9	0.0026	5.75015	5.75015
GO:0009574	CC	preprophase band	8	0.0029	6.5716	6.5716
GO:0005654	CC	nucleoplasm	32	0.0045	2.07915	2.07915
GO:0009504	CC	cell plate	9	0.0045	5.17514	5.17514
GO:0030981	CC	cortical microtubule cytoskeleton	8	0.0055	5.75015	5.75015
GO:0015934	CC	large ribosomal subunit	37	0.0076	1.89116	1.89116
GO:0000790	CC	nuclear chromatin	6	0.0097	7.66687	7.66687
GO:0044459	CC	plasma membrane part	36	0.011	1.86491	1.86491
GO:0000775	CC	chromosome, centromeric region	8	0.013	4.84223	4.84223
GO:0005657	CC	replication fork	6	0.014	6.90018	6.90018
GO:0055028	CC	cortical microtubule	7	0.016	5.36681	5.36681
GO:0005881	CC	cytoplasmic microtubule	7	0.016	5.36681	5.36681
GO:0044451	CC	nucleoplasm part	28	0.019	1.96347	1.96347
GO:0044444	CC	cytoplasmic part	610	0.034	1.11547	1.11547
GO:0015935	CC	small ribosomal subunit	27	0.034	1.89334	1.89334
GO:0005815	CC	microtubule organizing center	6	0.035	5.30783	5.30783
Enriched GO terms of genes co-expressed with AtNHX1:
GO_acc	Type	Term	Gene	FDR	GO enrichment
GO:0043231	CC	intracellular membrane-bounded organelle	9	0.0041	3.18828	3.18828
GO:0043229	CC	intracellular organelle	9	0.0041	2.97936	2.97936
GO:0005622	CC	intracellular	10	0.0041	2.78941	2.78941
GO:0043227	CC	membrane-bounded organelle	9	0.0041	3.18536	3.18536
GO:0043226	CC	organelle	9	0.0041	2.97717	2.97717
GO:0044424	CC	intracellular part	9	0.0094	2.61006	2.61006
GO:0005737	CC	cytoplasm	7	0.027	2.76803	2.76803
Enriched GO terms of genes co-expressed with AtNHX4:
GO_acc	Type	Term	Gene	FDR	GO enrichment
GO:0007049	BP	cell cycle	62	6.7e-20	5.26251	5.26251
GO:0007017	BP	microtubule-based process	41	6.8e-19	8.39485	8.39485
GO:0022402	BP	cell cycle process	41	1.5e-15	6.42291	6.42291
GO:0006996	BP	organelle organization	81	2.3e-13	2.95419	2.95419
GO:0007010	BP	cytoskeleton organization	37	3.2e-13	5.95618	5.95618
GO:0051726	BP	regulation of cell cycle	33	6.4e-12	6.06519	6.06519
GO:0016043	BP	cellular component organization	113	1.6e-11	2.23717	2.23717
GO:0022403	BP	cell cycle phase	26	7.2e-10	6.52566	6.52566
GO:0009987	BP	cellular process	635	7.4e-10	1.26857	1.26857
GO:0051301	BP	cell division	26	1.9e-09	6.13016	6.13016
GO:0006259	BP	DNA metabolic process	53	3.6e-09	3.0546	3.0546
GO:0044085	BP	cellular component biogenesis	64	1.1e-08	2.61624	2.61624
GO:0007018	BP	microtubule-based movement	18	1.2e-08	9.13374	9.13374
GO:0006260	BP	DNA replication	26	3.1e-08	5.18706	5.18706
GO:0000910	BP	cytokinesis	17	3.1e-08	9.22815	9.22815
GO:0000226	BP	microtubule cytoskeleton organization	17	2.5e-07	7.78059	7.78059
GO:0009791	BP	post-embryonic development	69	2.9e-07	2.28451	2.28451
GO:0000279	BP	M phase	19	9.4e-07	5.99316	5.99316
GO:0000278	BP	mitotic cell cycle	16	1.3e-06	7.32291	7.32291
GO:0006261	BP	DNA-dependent DNA replication	17	1.5e-06	6.6135	6.6135
GO:0010564	BP	regulation of cell cycle process	12	2.7e-06	10.7731	10.7731
GO:0051641	BP	cellular localization	55	1.3e-05	2.25624	2.25624
GO:0046907	BP	intracellular transport	48	1.3e-05	2.41988	2.41988
GO:0030029	BP	actin filament-based process	19	2.9e-05	4.5721	4.5721
GO:0009886	BP	post-embryonic morphogenesis	12	3.2e-05	8.0029	8.0029
GO:0030036	BP	actin cytoskeleton organization	16	6.3e-05	5.11601	5.11601
GO:0043687	BP	post-translational protein modification	93	6.6e-05	1.73941	1.73941
GO:0009653	BP	anatomical structure morphogenesis	57	6.6e-05	2.08867	2.08867
GO:0044260	BP	cellular macromolecule metabolic process	352	0.00011	1.27444	1.27444
GO:0033205	BP	cytokinesis during cell cycle	10	0.00011	8.97761	8.97761
GO:0051649	BP	establishment of localization in cell	49	0.00012	2.17857	2.17857
GO:0051169	BP	nuclear transport	15	0.00016	4.93136	4.93136
GO:0022607	BP	cellular component assembly	31	0.00016	2.73055	2.73055
GO:0006913	BP	nucleocytoplasmic transport	15	0.00016	4.93136	4.93136
GO:0051276	BP	chromosome organization	27	0.00022	2.91772	2.91772
GO:0033036	BP	macromolecule localization	44	0.00022	2.22303	2.22303
GO:0000911	BP	cytokinesis by cell plate formation	9	0.00027	9.13374	9.13374
GO:0044267	BP	cellular protein metabolic process	205	0.00035	1.37226	1.37226
GO:0007166	BP	cell surface receptor linked signaling pathway	23	0.0004	3.12128	3.12128
GO:0022613	BP	ribonucleoprotein complex biogenesis	29	0.00041	2.67554	2.67554
GO:0042254	BP	ribosome biogenesis	28	0.00045	2.71191	2.71191
GO:0009888	BP	tissue development	36	0.0005	2.34068	2.34068
GO:0043170	BP	macromolecule metabolic process	377	0.0005	1.23472	1.23472
GO:0008104	BP	protein localization	39	0.00055	2.2312	2.2312
GO:0007167	BP	enzyme linked receptor protein signaling pathway	20	0.00055	3.33454	3.33454
GO:0007169	BP	transmembrane receptor protein tyrosine kinase signaling pathway	20	0.00055	3.33454	3.33454
GO:0006270	BP	DNA replication initiation	7	0.00055	12.5687	12.5687
GO:0006468	BP	protein amino acid phosphorylation	71	0.00062	1.75187	1.75187
GO:0006464	BP	protein modification process	100	0.00063	1.58357	1.58357
GO:0016568	BP	chromatin modification	16	0.00065	3.93125	3.93125
GO:0006325	BP	chromatin organization	22	0.0011	2.9344	2.9344
GO:0032259	BP	methylation	15	0.0012	3.8903	3.8903
GO:0043412	BP	macromolecule modification	107	0.0012	1.52663	1.52663
GO:0045184	BP	establishment of protein localization	36	0.0012	2.20552	2.20552
GO:0032506	BP	cytokinetic process	7	0.0012	10.212	10.212
GO:0015031	BP	protein transport	36	0.0012	2.20552	2.20552
GO:0034613	BP	cellular protein localization	32	0.0014	2.31968	2.31968
GO:0019538	BP	protein metabolic process	225	0.0014	1.31003	1.31003
GO:0006886	BP	intracellular protein transport	31	0.0017	2.32667	2.32667
GO:0006268	BP	DNA unwinding during replication	6	0.0017	12.7319	12.7319
GO:0043414	BP	macromolecule methylation	14	0.0018	3.93717	3.93717
GO:0000904	BP	cell morphogenesis involved in differentiation	12	0.0022	4.44605	4.44605
GO:0048856	BP	anatomical structure development	110	0.0022	1.4876	1.4876
GO:0051329	BP	interphase of mitotic cell cycle	7	0.0026	8.5996	8.5996
GO:0051325	BP	interphase	7	0.0026	8.5996	8.5996
GO:0031032	BP	actomyosin structure organization	5	0.0028	16.6727	16.6727
GO:0000912	BP	assembly of actomyosin apparatus involved in cytokinesis	5	0.0028	16.6727	16.6727
GO:0000914	BP	phragmoplast assembly	5	0.0028	16.6727	16.6727
GO:0030154	BP	cell differentiation	33	0.0028	2.1698	2.1698
GO:0009913	BP	epidermal cell differentiation	19	0.0029	2.93705	2.93705
GO:0016570	BP	histone modification	12	0.0029	4.24396	4.24396
GO:0070727	BP	cellular macromolecule localization	32	0.0029	2.19043	2.19043
GO:0000280	BP	nuclear division	8	0.003	6.66908	6.66908
GO:0048869	BP	cellular developmental process	43	0.003	1.93019	1.93019
GO:0008544	BP	epidermis development	19	0.0031	2.89865	2.89865
GO:0007398	BP	ectoderm development	19	0.0031	2.89865	2.89865
GO:0016571	BP	histone methylation	8	0.0044	6.22447	6.22447
GO:0016569	BP	covalent chromatin modification	12	0.0048	3.94509	3.94509
GO:0006275	BP	regulation of DNA replication	6	0.005	9.33671	9.33671
GO:0032501	BP	multicellular organismal process	126	0.0051	1.40452	1.40452
GO:0007275	BP	multicellular organismal development	122	0.0055	1.40975	1.40975
GO:0006606	BP	protein import into nucleus	9	0.0056	5.12381	5.12381
GO:0016310	BP	phosphorylation	73	0.0059	1.57919	1.57919
GO:0032508	BP	DNA duplex unwinding	6	0.0061	8.75317	8.75317
GO:0032392	BP	DNA geometric change	6	0.0061	8.75317	8.75317
GO:0007346	BP	regulation of mitotic cell cycle	6	0.0061	8.75317	8.75317
GO:0000087	BP	M phase of mitotic cell cycle	7	0.0061	6.80802	6.80802
GO:0006730	BP	one-carbon metabolic process	15	0.0061	3.15429	3.15429
GO:0051170	BP	nuclear import	9	0.0061	5.00181	5.00181
GO:0007067	BP	mitosis	7	0.0061	6.80802	6.80802
GO:0048285	BP	organelle fission	11	0.0061	4.07555	4.07555
GO:0007126	BP	meiosis	9	0.0068	4.88549	4.88549
GO:0051327	BP	M phase of meiotic cell cycle	9	0.0068	4.88549	4.88549
GO:0030243	BP	cellulose metabolic process	6	0.0072	8.23828	8.23828
GO:0008213	BP	protein amino acid alkylation	8	0.0073	5.49218	5.49218
GO:0006479	BP	protein amino acid methylation	8	0.0073	5.49218	5.49218
GO:0048513	BP	organ development	59	0.008	1.6434	1.6434
GO:0032989	BP	cellular component morphogenesis	27	0.008	2.18072	2.18072
GO:0048731	BP	system development	59	0.008	1.64144	1.64144
GO:0000902	BP	cell morphogenesis	25	0.0082	2.25307	2.25307
GO:0034504	BP	protein localization in nucleus	9	0.0084	4.66836	4.66836
GO:0006796	BP	phosphate metabolic process	77	0.0086	1.52574	1.52574
GO:0006793	BP	phosphorus metabolic process	77	0.0087	1.52444	1.52444
GO:0010014	BP	meristem initiation	5	0.0087	10.6099	10.6099
GO:0032535	BP	regulation of cellular component size	26	0.0088	2.19093	2.19093
GO:0090066	BP	regulation of anatomical structure size	26	0.0088	2.19093	2.19093
GO:0051052	BP	regulation of DNA metabolic process	8	0.0091	5.18706	5.18706
GO:0033365	BP	protein localization in organelle	12	0.0092	3.50127	3.50127
GO:0048532	BP	anatomical structure arrangement	10	0.0093	4.09505	4.09505
GO:0010103	BP	stomatal complex morphogenesis	6	0.01	7.37109	7.37109
GO:0016049	BP	cell growth	25	0.01	2.20205	2.20205
GO:0051168	BP	nuclear export	5	0.011	9.72574	9.72574
GO:0008361	BP	regulation of cell size	25	0.016	2.12972	2.12972
GO:0017038	BP	protein import	12	0.016	3.25699	3.25699
GO:0032502	BP	developmental process	132	0.016	1.33729	1.33729
GO:0006281	BP	DNA repair	21	0.017	2.29055	2.29055
GO:0044042	BP	glucan metabolic process	12	0.02	3.14721	3.14721
GO:0009933	BP	meristem structural organization	9	0.02	3.9637	3.9637
GO:0043933	BP	macromolecular complex subunit organization	22	0.022	2.18519	2.18519
GO:0030244	BP	cellulose biosynthetic process	5	0.023	7.78059	7.78059
GO:0051321	BP	meiotic cell cycle	10	0.023	3.53663	3.53663
GO:0006974	BP	response to DNA damage stimulus	21	0.023	2.218	2.218
GO:0042023	BP	DNA endoreduplication	7	0.031	4.66836	4.66836
GO:0005976	BP	polysaccharide metabolic process	16	0.033	2.45703	2.45703
GO:0010016	BP	shoot morphogenesis	19	0.035	2.23987	2.23987
GO:0000059	BP	protein import into nucleus, docking	5	0.035	6.86523	6.86523
GO:0010053	BP	root epidermal cell differentiation	9	0.041	3.50127	3.50127
GO:0007059	BP	chromosome segregation	6	0.041	5.18706	5.18706
GO:0010015	BP	root morphogenesis	13	0.045	2.66178	2.66178
GO:0006073	BP	cellular glucan metabolic process	11	0.046	2.95126	2.95126
GO:0003777	MF	microtubule motor activity	32	6.9e-16	9.57611	9.57611
GO:0003774	MF	motor activity	34	2.7e-15	7.85763	7.85763
GO:0005198	MF	structural molecule activity	86	2.7e-15	3.04612	3.04612
GO:0003735	MF	structural constituent of ribosome	71	1.7e-14	3.35479	3.35479
GO:0000166	MF	nucleotide binding	177	2.1e-11	1.82245	1.82245
GO:0017111	MF	nucleoside-triphosphatase activity	84	1.1e-10	2.47564	2.47564
GO:0016462	MF	pyrophosphatase activity	85	4.2e-10	2.38468	2.38468
GO:0016818	MF	hydrolase activity, acting on acid anhydrides, in phosphorus-containing anhydrides	85	4.9e-10	2.37043	2.37043
GO:0016817	MF	hydrolase activity, acting on acid anhydrides	85	4.9e-10	2.36478	2.36478
GO:0032555	MF	purine ribonucleotide binding	131	3.5e-09	1.87478	1.87478
GO:0032553	MF	ribonucleotide binding	131	3.5e-09	1.87478	1.87478
GO:0017076	MF	purine nucleotide binding	134	9.8e-09	1.82592	1.82592
GO:0005524	MF	ATP binding	111	8.1e-08	1.88158	1.88158
GO:0032559	MF	adenyl ribonucleotide binding	111	9.8e-08	1.87206	1.87206
GO:0005488	MF	binding	594	2e-07	1.23157	1.23157
GO:0001882	MF	nucleoside binding	114	2.2e-07	1.81636	1.81636
GO:0001883	MF	purine nucleoside binding	114	2.2e-07	1.81636	1.81636
GO:0030554	MF	adenyl nucleotide binding	114	2.2e-07	1.81636	1.81636
GO:0005515	MF	protein binding	189	2.7e-06	1.4985	1.4985
GO:0004674	MF	protein serine/threonine kinase activity	61	1.3e-05	2.09082	2.09082
GO:0008094	MF	DNA-dependent ATPase activity	11	1.4e-05	9.16998	9.16998
GO:0016538	MF	cyclin-dependent protein kinase regulator activity	12	2.1e-05	7.57031	7.57031
GO:0016772	MF	transferase activity, transferring phosphorus-containing groups	128	2.8e-05	1.58333	1.58333
GO:0008092	MF	cytoskeletal protein binding	18	6e-05	4.20152	4.20152
GO:0004672	MF	protein kinase activity	74	9.1e-05	1.81248	1.81248
GO:0019887	MF	protein kinase regulator activity	12	0.00014	5.9596	5.9596
GO:0019207	MF	kinase regulator activity	12	0.00028	5.49218	5.49218
GO:0015631	MF	tubulin binding	11	0.0004	5.83544	5.83544
GO:0004386	MF	helicase activity	23	0.00043	2.94979	2.94979
GO:0016301	MF	kinase activity	108	0.00054	1.5362	1.5362
GO:0008026	MF	ATP-dependent helicase activity	18	0.00093	3.28244	3.28244
GO:0070035	MF	purine NTP-dependent helicase activity	18	0.00093	3.28244	3.28244
GO:0016887	MF	ATPase activity	41	0.0019	1.9855	1.9855
GO:0016787	MF	hydrolase activity	196	0.002	1.3192	1.3192
GO:0008017	MF	microtubule binding	9	0.002	5.83544	5.83544
GO:0016773	MF	phosphotransferase activity, alcohol group as acceptor	77	0.0048	1.55747	1.55747
GO:0016740	MF	transferase activity	184	0.008	1.29325	1.29325
GO:0004693	MF	cyclin-dependent protein kinase activity	8	0.009	5.18706	5.18706
GO:0030234	MF	enzyme regulator activity	31	0.013	1.97165	1.97165
GO:0008565	MF	protein transporter activity	17	0.022	2.49566	2.49566
GO:0004518	MF	nuclease activity	21	0.028	2.18829	2.18829
GO:0005200	MF	structural constituent of cytoskeleton	7	0.032	4.66836	4.66836
GO:0042623	MF	ATPase activity, coupled	29	0.033	1.88555	1.88555
GO:0003887	MF	DNA-directed DNA polymerase activity	6	0.042	5.18706	5.18706
GO:0004527	MF	exonuclease activity	10	0.043	3.1975	3.1975
GO:0043232	CC	intracellular non-membrane-bounded organelle	174	2.4e-45	3.90526	3.90526
GO:0043228	CC	non-membrane-bounded organelle	174	2.4e-45	3.90526	3.90526
GO:0044464	CC	cell part	902	1.7e-32	1.3836	1.3836
GO:0005623	CC	cell	902	1.7e-32	1.3836	1.3836
GO:0005886	CC	plasma membrane	181	4e-32	2.90169	2.90169
GO:0032991	CC	macromolecular complex	216	4.2e-26	2.31276	2.31276
GO:0005622	CC	intracellular	608	2.6e-23	1.46746	1.46746
GO:0044422	CC	organelle part	231	4.6e-23	2.10459	2.10459
GO:0044446	CC	intracellular organelle part	231	4.6e-23	2.10541	2.10541
GO:0044424	CC	intracellular part	586	1.7e-22	1.47047	1.47047
GO:0044428	CC	nuclear part	88	6.6e-22	3.78283	3.78283
GO:0015630	CC	microtubule cytoskeleton	43	1.4e-21	8.5786	8.5786
GO:0043229	CC	intracellular organelle	524	2.7e-21	1.50093	1.50093
GO:0043226	CC	organelle	524	3e-21	1.49983	1.49983
GO:0005856	CC	cytoskeleton	52	3.6e-21	6.32173	6.32173
GO:0044430	CC	cytoskeletal part	48	4e-21	7.00253	7.00253
GO:0016020	CC	membrane	303	6.4e-19	1.73858	1.73858
GO:0022626	CC	cytosolic ribosome	63	1.6e-18	4.37658	4.37658
GO:0005634	CC	nucleus	213	1.5e-16	1.89691	1.89691
GO:0005730	CC	nucleolus	47	1.8e-16	5.24911	5.24911
GO:0033279	CC	ribosomal subunit	63	8.2e-16	3.78029	3.78029
GO:0005840	CC	ribosome	74	1.1e-15	3.29636	3.29636
GO:0044445	CC	cytosolic part	60	1.3e-15	3.8903	3.8903
GO:0030529	CC	ribonucleoprotein complex	83	1.4e-13	2.75586	2.75586
GO:0031981	CC	nuclear lumen	57	2.3e-13	3.55744	3.55744
GO:0043234	CC	protein complex	130	8e-13	2.10286	2.10286
GO:0005829	CC	cytosol	95	1.4e-12	2.43144	2.43144
GO:0005875	CC	microtubule associated complex	20	6.7e-12	11.1151	11.1151
GO:0005737	CC	cytoplasm	406	8.1e-11	1.38915	1.38915
GO:0022625	CC	cytosolic large ribosomal subunit	33	1.1e-10	4.75481	4.75481
GO:0043231	CC	intracellular membrane-bounded organelle	439	5.8e-10	1.34564	1.34564
GO:0043227	CC	membrane-bounded organelle	439	6.3e-10	1.3444	1.3444
GO:0031974	CC	membrane-enclosed lumen	62	1.2e-09	2.65053	2.65053
GO:0015934	CC	large ribosomal subunit	37	1.2e-09	3.83843	3.83843
GO:0070013	CC	intracellular organelle lumen	60	4.7e-09	2.59834	2.59834
GO:0043233	CC	organelle lumen	60	4.7e-09	2.59834	2.59834
GO:0044444	CC	cytoplasmic part	367	1.1e-08	1.36213	1.36213
GO:0022627	CC	cytosolic small ribosomal subunit	26	2.1e-08	4.66836	4.66836
GO:0005635	CC	nuclear envelope	18	2.1e-08	7.244	7.244
GO:0005794	CC	Golgi apparatus	40	2.5e-08	3.18659	3.18659
GO:0009524	CC	phragmoplast	17	3e-08	7.63097	7.63097
GO:0005819	CC	spindle	15	1.3e-07	8.14248	8.14248
GO:0015935	CC	small ribosomal subunit	26	1.2e-06	3.70053	3.70053
GO:0005874	CC	microtubule	12	9.2e-06	7.37109	7.37109
GO:0044425	CC	membrane part	98	2e-05	1.68198	1.68198
GO:0031224	CC	intrinsic to membrane	65	4.5e-05	1.8824	1.8824
GO:0031225	CC	anchored to membrane	31	4.6e-05	2.66028	2.66028
GO:0044459	CC	plasma membrane part	26	0.00018	2.73372	2.73372
GO:0009574	CC	preprophase band	7	0.00018	11.6709	11.6709
GO:0044427	CC	chromosomal part	19	0.00021	3.33454	3.33454
GO:0005657	CC	replication fork	6	0.00033	14.0051	14.0051
GO:0030981	CC	cortical microtubule cytoskeleton	7	0.00033	10.212	10.212
GO:0030863	CC	cortical cytoskeleton	7	0.00059	9.07736	9.07736
GO:0080008	CC	CUL4 RING ubiquitin ligase complex	19	0.00085	2.95663	2.95663
GO:0005815	CC	microtubule organizing center	6	0.00094	10.7731	10.7731
GO:0009504	CC	cell plate	7	0.00096	8.16962	8.16962
GO:0055028	CC	cortical microtubule	6	0.0017	9.33671	9.33671
GO:0005881	CC	cytoplasmic microtubule	6	0.0017	9.33671	9.33671
GO:0005694	CC	chromosome	20	0.0021	2.63749	2.63749
GO:0044454	CC	nuclear chromosome part	7	0.0042	6.05157	6.05157
GO:0031461	CC	cullin-RING ubiquitin ligase complex	20	0.0053	2.43144	2.43144
GO:0000151	CC	ubiquitin ligase complex	23	0.015	2.07282	2.07282
GO:0000228	CC	nuclear chromosome	7	0.015	4.66836	4.66836
GO:0005643	CC	nuclear pore	6	0.017	5.38656	5.38656
GO:0016021	CC	integral to membrane	31	0.017	1.83189	1.83189
GO:0046930	CC	pore complex	6	0.017	5.38656	5.38656
GO:0000775	CC	chromosome, centromeric region	5	0.024	6.14257	6.14257
GO:0000139	CC	Golgi membrane	8	0.026	3.66146	3.66146
GO:0005834	CC	heterotrimeric G-protein complex	10	0.036	2.91772	2.91772
Enriched GO terms of genes co-expressed with AtNHX5:
GO_acc	Type	Term	Gene	FDR	GO enrichment
GO:0005488	MF	binding	52	0.027	1.53021	1.53021
GO:0043169	MF	cation binding	15	0.04	2.38109	2.38109
GO:0043167	MF	ion binding	15	0.04	2.38109	2.38109
GO:0046872	MF	metal ion binding	15	0.04	2.4884	2.4884
Enriched GO terms of genes co-expressed with AtNHX6:
GO_acc	Type	Term	Gene	FDR	GO enrichment
GO:0009791	BP	post-embryonic development	37	8.1e-10	4.24432	4.24432
GO:0000003	BP	reproduction	37	9.6e-05	2.52297	2.52297
GO:0003006	BP	reproductive developmental process	33	9.6e-05	2.72879	2.72879
GO:0032501	BP	multicellular organismal process	54	9.6e-05	2.08551	2.08551
GO:0007275	BP	multicellular organismal development	53	9.6e-05	2.12188	2.12188
GO:0022414	BP	reproductive process	37	9.6e-05	2.5773	2.5773
GO:0048856	BP	anatomical structure development	46	0.00024	2.15532	2.15532
GO:0048608	BP	reproductive structure development	31	0.00045	2.56341	2.56341
GO:0051276	BP	chromosome organization	13	0.0007	4.86727	4.86727
GO:0032502	BP	developmental process	54	0.00082	1.89543	1.89543
GO:0006325	BP	chromatin organization	11	0.002	5.08335	5.08335
GO:0048513	BP	organ development	26	0.0023	2.50914	2.50914
GO:0048731	BP	system development	26	0.0023	2.50615	2.50615
GO:0006996	BP	organelle organization	22	0.0023	2.77996	2.77996
GO:0009908	BP	flower development	16	0.0024	3.43221	3.43221
GO:0016568	BP	chromatin modification	7	0.018	5.95895	5.95895
GO:0048645	BP	organ formation	5	0.021	9.18995	9.18995
GO:0065007	BP	biological regulation	76	0.031	1.46758	1.46758
GO:0005488	MF	binding	189	0.00029	1.35768	1.35768
GO:0004843	MF	ubiquitin-specific protease activity	6	0.00065	17.3296	17.3296
GO:0019783	MF	small conjugating protein-specific protease activity	6	0.0018	13.1143	13.1143
GO:0005515	MF	protein binding	63	0.002	1.73061	1.73061
GO:0016787	MF	hydrolase activity	70	0.0033	1.63235	1.63235
GO:0017111	MF	nucleoside-triphosphatase activity	24	0.0055	2.45065	2.45065
GO:0000166	MF	nucleotide binding	49	0.0076	1.74799	1.74799
GO:0016818	MF	hydrolase activity, acting on acid anhydrides, in phosphorus-containing anhydrides	24	0.0076	2.3189	2.3189
GO:0016817	MF	hydrolase activity, acting on acid anhydrides	24	0.0076	2.31337	2.31337
GO:0016462	MF	pyrophosphatase activity	24	0.0076	2.33283	2.33283
GO:0008234	MF	cysteine-type peptidase activity	9	0.019	4.08901	4.08901
GO:0003824	MF	catalytic activity	149	0.042	1.25024	1.25024
Enriched GO terms of genes co-expressed with AtNHX7:
GO_acc	Type	Term	Gene	FDR	GO enrichment
GO:0009791	BP	post-embryonic development	68	1e-08	2.66479	2.66479
GO:0065007	BP	biological regulation	215	0.00025	1.41833	1.41833
GO:0006259	BP	DNA metabolic process	37	0.00084	2.52401	2.52401
GO:0050789	BP	regulation of biological process	189	0.001	1.4124	1.4124
GO:0006139	BP	nucleobase, nucleoside, nucleotide and nucleic acid metabolic process	166	0.0017	1.43408	1.43408
GO:0032501	BP	multicellular organismal process	117	0.0021	1.54367	1.54367
GO:0060255	BP	regulation of macromolecule metabolic process	115	0.0022	1.54232	1.54232
GO:0019222	BP	regulation of metabolic process	121	0.0026	1.51265	1.51265
GO:0010468	BP	regulation of gene expression	111	0.0032	1.53257	1.53257
GO:0050794	BP	regulation of cellular process	169	0.0046	1.38343	1.38343
GO:0007275	BP	multicellular organismal development	110	0.0055	1.50448	1.50448
GO:0048856	BP	anatomical structure development	97	0.0055	1.55265	1.55265
GO:0006350	BP	transcription	105	0.007	1.50853	1.50853
GO:0051179	BP	localization	104	0.0099	1.49494	1.49494
GO:0022402	BP	cell cycle process	17	0.012	3.15215	3.15215
GO:0035265	BP	organ growth	6	0.012	10.3604	10.3604
GO:0000003	BP	reproduction	70	0.013	1.63064	1.63064
GO:0003006	BP	reproductive developmental process	60	0.014	1.69495	1.69495
GO:0006807	BP	nitrogen compound metabolic process	182	0.015	1.31423	1.31423
GO:0051234	BP	establishment of localization	99	0.015	1.47765	1.47765
GO:0006730	BP	one-carbon metabolic process	14	0.015	3.48457	3.48457
GO:0022414	BP	reproductive process	68	0.015	1.61816	1.61816
GO:0010014	BP	meristem initiation	5	0.016	12.558	12.558
GO:0010556	BP	regulation of macromolecule biosynthetic process	98	0.017	1.46908	1.46908
GO:0006810	BP	transport	98	0.017	1.46669	1.46669
GO:0032259	BP	methylation	12	0.018	3.68369	3.68369
GO:0009889	BP	regulation of biosynthetic process	99	0.018	1.45409	1.45409
GO:0048731	BP	system development	52	0.018	1.71232	1.71232
GO:0048513	BP	organ development	52	0.018	1.71437	1.71437
GO:0080090	BP	regulation of primary metabolic process	102	0.018	1.44366	1.44366
GO:0031326	BP	regulation of cellular biosynthetic process	99	0.018	1.45409	1.45409
GO:0031323	BP	regulation of cellular metabolic process	106	0.018	1.43837	1.43837
GO:0051171	BP	regulation of nitrogen compound metabolic process	99	0.018	1.4487	1.4487
GO:0006304	BP	DNA modification	8	0.018	5.39076	5.39076
GO:0019219	BP	regulation of nucleobase, nucleoside, nucleotide and nucleic acid metabolic process	97	0.019	1.45094	1.45094
GO:0007126	BP	meiosis	8	0.021	5.14003	5.14003
GO:0007049	BP	cell cycle	23	0.021	2.31068	2.31068
GO:0051327	BP	M phase of meiotic cell cycle	8	0.021	5.14003	5.14003
GO:0016043	BP	cellular component organization	67	0.021	1.57002	1.57002
GO:0045449	BP	regulation of transcription	94	0.025	1.44118	1.44118
GO:0032502	BP	developmental process	115	0.028	1.37898	1.37898
GO:0048608	BP	reproductive structure development	57	0.03	1.6102	1.6102
GO:0006260	BP	DNA replication	13	0.034	3.06974	3.06974
GO:0006261	BP	DNA-dependent DNA replication	9	0.034	4.14415	4.14415
GO:0051716	BP	cellular response to stimulus	50	0.039	1.6445	1.6445
GO:0043331	BP	response to dsRNA	6	0.042	6.13948	6.13948
GO:0043412	BP	macromolecule modification	85	0.042	1.43542	1.43542
GO:0006464	BP	protein modification process	78	0.042	1.46198	1.46198
GO:0031050	BP	dsRNA fragmentation	6	0.042	6.13948	6.13948
GO:0070918	BP	production of small RNA involved in gene silencing by RNA	6	0.042	6.13948	6.13948
GO:0006306	BP	DNA methylation	7	0.044	4.95881	4.95881
GO:0006305	BP	DNA alkylation	7	0.044	4.95881	4.95881
GO:0022403	BP	cell cycle phase	11	0.045	3.26779	3.26779
GO:0009888	BP	tissue development	26	0.049	2.00089	2.00089
GO:0040007	BP	growth	25	0.049	2.03144	2.03144
GO:0009933	BP	meristem structural organization	8	0.05	4.17021	4.17021
GO:0010072	BP	primary shoot apical meristem specification	5	0.05	7.27043	7.27043
GO:0005488	MF	binding	507	6.7e-06	1.2442	1.2442
GO:0003677	MF	DNA binding	165	6.7e-06	1.57627	1.57627
GO:0000166	MF	nucleotide binding	131	8.4e-05	1.59648	1.59648
GO:0004386	MF	helicase activity	20	0.0057	3.03601	3.03601
GO:0005515	MF	protein binding	150	0.0057	1.40766	1.40766
GO:0005215	MF	transporter activity	85	0.0064	1.58995	1.58995
GO:0017076	MF	purine nucleotide binding	95	0.0069	1.53218	1.53218
GO:0003676	MF	nucleic acid binding	226	0.0069	1.28952	1.28952
GO:0017111	MF	nucleoside-triphosphatase activity	51	0.013	1.77905	1.77905
GO:0016462	MF	pyrophosphatase activity	52	0.019	1.72673	1.72673
GO:0016818	MF	hydrolase activity, acting on acid anhydrides, in phosphorus-containing anhydrides	52	0.02	1.71641	1.71641
GO:0016817	MF	hydrolase activity, acting on acid anhydrides	52	0.02	1.71232	1.71232
GO:0032555	MF	purine ribonucleotide binding	87	0.025	1.4737	1.4737
GO:0032553	MF	ribonucleotide binding	87	0.025	1.4737	1.4737
GO:0001882	MF	nucleoside binding	79	0.028	1.48982	1.48982
GO:0001883	MF	purine nucleoside binding	79	0.028	1.48982	1.48982
GO:0030554	MF	adenyl nucleotide binding	79	0.028	1.48982	1.48982
GO:0030528	MF	transcription regulator activity	119	0.034	1.36024	1.36024
GO:0005634	CC	nucleus	165	5.5e-09	1.73925	1.73925
GO:0005886	CC	plasma membrane	102	1.7e-07	1.93545	1.93545
GO:0044464	CC	cell part	656	7.6e-07	1.19102	1.19102
GO:0005623	CC	cell	656	7.6e-07	1.19102	1.19102
GO:0016020	CC	membrane	209	2.1e-05	1.41941	1.41941
GO:0005694	CC	chromosome	22	0.00011	3.43395	3.43395
GO:0044427	CC	chromosomal part	16	0.0033	3.32363	3.32363
GO:0044428	CC	nuclear part	39	0.0039	1.98431	1.98431
GO:0005635	CC	nuclear envelope	9	0.019	4.28705	4.28705
GO:0005643	CC	nuclear pore	6	0.022	6.37561	6.37561
GO:0046930	CC	pore complex	6	0.022	6.37561	6.37561
GO:0005622	CC	intracellular	399	0.049	1.13984	1.13984
